# Supplementary material for: Novel insights into the unfolded protein response using Pichia pastoris specific DNA microarrays
Source: BMC Genomics. 2008 Aug 19;9:390. doi: 10.1186/1471-2164-9-390 (PMC2533675; doi:10.1186/1471-2164-9-390)
Supplement: Additional File 2 — Differential expression values of all annotated genes upon DTT treatment and HAC1 overexpression. Differential expression values and adjusted p-values of all annotated genes of P. pastoris, denominated with the gene name of their respective S. cerevisiae homolog. Genes that were tested with TRAC as a different method for transcript quantification are highlighted in bold letters. Legend of headers: id – internal unique identifier of sequence; sequ_id – ERGO identifier (RPPA.) or gene finder identifier (orf.) respectively; DTT_logFC – log2 fold change of DTT treatment compared to control; HAC1 logFC – log2 fold change of HAC1 overexpression compared to control; Gene name – Standard gene name or if missing systematic ORF name according to S. cerevisiae nomenclature; GO – Gene Ontology term (for descriptions see additional file 4). If a gene is present in a certain GO group it has a 1 in the respective column, if not it has a 0. [file 1471-2164-9-390-S2.xls]

## Sheet: Expression data with GO Terms
id	sequ_id	DTT_logFC	Hac1_logFC	DTT_adjPVal	Hac1_adjPVal	gene name	GO:0000746	GO:0000910	GO:0005975	GO:0006091	GO:0006118	GO:0006259	GO:0006350	GO:0006412	GO:0006457	GO:0006464	GO:0006519	GO:0006629	GO:0006725	GO:0006766	GO:0006810	GO:0006950	GO:0006996	GO:0006997	GO:0007010	GO:0007047	GO:0007049	GO:0007114	GO:0007124	GO:0007126	GO:0007165	GO:0008150	GO:0009653	GO:0016044	GO:0016070	GO:0016192	GO:0019725	GO:0030163	GO:0030435	GO:0032196	GO:0042221	GO:0042254	GO:0045333	GO:0046483	GO:0051186	Other
cc101	RPPA06043	0.520335	0.341123	0.000173878	0.000628415	PCF11	0	0	0	0	0	0	1	0	0	0	0	0	0	0	0	0	0	0	0	0	0	0	0	0	0	0	0	0	1	0	0	0	0	0	0	0	0	0	0	0
cc102	RPPA11776	-0.323805	0.0225656	0.00109923	1	ERG9	0	0	0	0	0	0	0	0	0	0	0	1	0	0	0	0	0	0	0	0	0	0	0	0	0	0	0	0	0	0	0	0	0	0	0	0	0	0	0	0
cc103	RPPA08892	-0.0283015	-0.181659	1	0.482147	DPB8	0	0	0	0	0	0	0	0	0	0	0	0	0	0	0	0	1	0	0	0	0	0	0	0	0	0	0	0	1	0	0	0	0	0	0	1	0	0	0	0
cc105	orf_12197	-0.481089	0.108975	8.72e-05	1	GCN1	0	0	0	0	0	0	0	1	0	0	0	0	0	0	0	0	0	0	0	0	0	0	0	0	0	0	0	0	0	0	0	0	0	0	0	0	0	0	0	0
cc106	RPPA11445	0.283687	-0.270056	0.0954603	0.0198254	CDC27	0	0	0	0	0	0	0	0	0	1	0	0	0	0	0	0	1	0	1	0	1	0	0	0	0	0	0	0	0	0	0	1	0	0	0	0	0	0	0	0
cc111	RPPA07564	0.35302	0.13773	0.00286392	0.248202	YNR063W	0	0	0	0	0	0	0	0	0	0	0	0	0	0	0	0	0	0	0	0	0	0	0	0	0	1	0	0	0	0	0	0	0	0	0	0	0	0	0	0
cc112	RPPA11828	-3.91969	-2.26048	1.72e-10	1.24e-09	MCH5	0	0	0	0	0	0	0	0	0	0	0	0	0	0	1	0	0	0	0	0	0	0	0	0	0	0	0	0	0	0	0	0	0	0	0	0	0	0	0	0
cc117	orf_9525	-0.732164	-0.885921	2.23e-05	3.77e-07	DCC1	0	0	0	0	0	1	0	0	0	0	0	0	0	0	0	1	1	0	0	0	1	0	0	0	0	0	0	0	0	0	0	0	0	0	0	0	0	0	0	0
cc120	RPPA09197	-0.423546	0.368956	0.000175948	0.000348316	SEC2	0	0	0	0	0	0	0	0	0	0	0	0	0	0	1	0	0	0	0	0	0	0	0	0	0	0	0	0	0	1	0	0	0	0	0	0	0	0	0	0
cc121	orf_12344	-0.322116	0.122627	0.0258726	1	RPL16A	0	0	0	0	0	0	0	1	0	0	0	0	0	0	0	0	0	0	0	0	0	0	0	0	0	0	0	0	0	0	0	0	0	0	0	0	0	0	0	0
cc123	orf_20922	-0.074392	0.856666	1	8.56e-06	RRP12	0	0	0	0	0	0	0	0	0	0	0	0	0	0	0	0	1	0	0	0	0	0	0	0	0	0	0	0	1	0	0	0	0	0	0	1	0	0	0	0
cc124	orf_11720	-0.042909	-0.0641915	1	1	SFB3	0	0	0	0	0	0	0	0	0	0	0	0	0	0	1	0	0	0	0	0	0	0	0	0	0	0	0	0	0	1	0	0	0	0	0	0	0	0	0	0
cc125	orf_7609	0.765188	-0.193966	1.9e-06	0.0108103	FMP52	0	0	0	0	0	0	0	0	0	0	0	0	0	0	0	0	0	0	0	0	0	0	0	0	0	1	0	0	0	0	0	0	0	0	0	0	0	0	0	0
cc126	RPPA04809	-0.250542	-0.34641	0.0867053	0.000786096	CSN12	1	0	0	0	0	0	0	0	0	0	0	0	0	0	0	0	0	0	0	0	0	0	0	0	1	0	0	0	0	0	0	0	0	0	1	0	0	0	0	0
cc128	RPPA09629	-0.31909	-0.241748	0.00852452	0.038205	YIL108W	0	0	0	0	0	0	0	0	0	0	0	0	0	0	0	0	0	0	0	0	0	0	0	0	0	1	0	0	0	0	0	0	0	0	0	0	0	0	0	0
cc129	RPPA05702	0.17645	-0.113834	0.276994	1	NHX1	0	0	0	0	0	0	0	0	0	0	0	0	0	0	1	0	1	0	0	0	0	0	0	0	0	0	0	0	0	1	1	0	0	0	0	0	0	0	0	0
cc13	orf_22139	-1.38102	-1.3935	1.13e-07	4.71e-09	ASN1	0	0	0	0	0	0	0	0	0	0	1	0	0	0	0	0	0	0	0	0	0	0	0	0	0	0	0	0	0	0	0	0	0	0	0	0	0	0	0	0
cc130	orf_3485	0.0140011	-0.66418	1	1.43e-06	MRI1	0	0	0	0	0	0	0	0	0	0	1	0	0	0	0	0	0	0	0	0	0	0	0	0	0	0	0	0	0	0	0	0	0	0	0	0	0	0	0	0
cc131	RPPA04012	0.0066509	0.937681	1	7.25e-07	KRE5	0	0	1	0	0	0	0	0	0	0	0	0	0	0	0	0	0	0	0	1	0	0	0	0	0	0	0	0	0	0	0	0	0	0	0	0	0	0	0	0
cc134	RPPA07451	-0.517284	-0.559897	6.06e-05	1.38e-05	SLH1	0	0	0	0	0	0	0	1	0	0	0	0	0	0	0	0	0	0	0	0	0	0	0	0	0	0	0	0	0	0	0	0	0	0	0	0	0	0	0	0
cc135	RPPA11064	0.23294	-0.0135122	0.0130611	1	SNF12	0	0	0	0	0	1	0	0	0	0	0	0	0	0	0	0	1	0	0	0	0	0	0	0	0	0	0	0	0	0	0	0	0	0	0	0	0	0	0	0
cc136	RPPA08311	0.491394	0.0649725	0.000534163	1	CAF17	0	0	0	0	0	0	0	0	0	0	0	0	0	0	0	0	0	0	0	0	0	0	0	0	0	1	0	0	0	0	0	0	0	0	0	0	0	0	0	0
cc137	RPPA04302	-0.0118785	-0.290598	1	0.00127945	SNF5	0	0	0	0	0	1	0	0	0	0	0	0	0	0	0	1	1	0	0	0	0	0	0	0	0	0	0	0	0	0	0	0	0	0	0	0	0	0	0	0
cc138	orf_18401	-0.437178	-0.659144	0.000113651	1.23e-06	SDT1	0	0	0	0	0	0	0	0	0	0	0	0	1	0	0	0	0	0	0	0	0	0	0	0	0	0	0	0	0	0	0	0	0	0	0	0	0	1	0	0
cc139	orf_25160	0.183183	0.437305	0.644508	0.00236154	NUP82	0	0	0	0	0	0	0	0	0	0	0	0	0	0	1	0	1	1	0	0	0	0	0	0	0	0	0	0	0	0	0	0	0	0	0	0	0	0	0	0
cc14	orf_2170	0.097625	-0.416023	1	8.6e-05	SIP2	0	0	0	0	0	0	0	0	0	1	0	0	0	0	0	1	0	0	0	0	0	0	0	0	1	0	1	0	0	0	0	0	0	0	0	0	0	0	0	0
cc140	orf_1280	-0.303327	-0.394498	0.00214909	0.000369228	PEP4	0	0	0	0	0	0	0	0	0	0	0	0	0	0	0	1	0	0	0	0	0	0	0	0	0	0	0	1	0	0	0	1	1	0	0	0	0	0	0	0
cc141	orf_15541	-0.775232	-0.813704	3.05e-06	1.43e-06	YOR352W	0	0	0	0	0	0	0	0	0	0	0	0	0	0	0	0	0	0	0	0	0	0	0	0	0	1	0	0	0	0	0	0	0	0	0	0	0	0	0	0
cc145	RPPA11159	-0.184071	1.20962	0.0446132	3.04e-08	RLP24	0	0	0	0	0	0	0	0	0	0	0	0	0	0	0	0	1	0	0	0	0	0	0	0	0	0	0	0	0	0	0	0	0	0	0	1	0	0	0	0
cc146	RPPA11454	1.18379	1.41092	1.55e-05	5.22e-08	SCJ1	0	0	0	0	0	0	0	0	1	0	0	0	0	0	0	1	0	0	0	0	0	0	0	0	0	0	0	0	0	0	0	1	0	0	1	0	0	0	0	0
cc147	orf_24902	-0.0163646	1.78608	1	7.71e-10	MNL1	0	0	0	0	0	0	0	0	0	0	0	0	0	0	0	0	0	0	0	0	0	0	0	0	0	0	0	0	0	0	0	1	0	0	0	0	0	0	0	0
cc148	RPPA08247	-0.301137	0.302869	0.00163888	0.00885398	TIF35	0	0	0	0	0	0	0	1	0	0	0	0	0	0	0	0	0	0	0	0	0	0	0	0	0	0	0	0	0	0	0	0	0	0	0	0	0	0	0	0
cc149	RPPA04171	-0.359402	-0.0807455	0.000764781	1	ERV2	0	0	0	0	0	0	0	0	1	1	0	0	0	0	0	0	0	0	0	0	0	0	0	0	0	0	0	0	0	0	0	0	0	0	0	0	0	0	0	0
cc15	orf_14968	-0.155987	0.421049	0.246077	0.000216536	GON7	0	0	0	0	0	1	1	0	0	0	0	0	0	0	0	1	1	0	0	1	0	0	0	0	0	0	0	0	1	0	0	0	0	0	0	0	0	0	0	0
cc152	RPPA09705	-0.046907	0.171661	1	0.0414673	PUF4	0	0	0	0	0	1	1	0	0	0	0	0	0	0	0	0	1	0	0	0	0	0	0	0	0	0	0	0	1	0	0	0	0	0	0	0	0	0	0	0
cc153	orf_15178	-0.241532	-0.736149	0.0161567	1.59e-06	TRX1	0	0	0	0	0	1	0	0	0	0	0	0	0	0	1	1	1	0	0	0	0	0	0	0	0	0	0	1	0	1	1	0	0	0	1	0	0	0	0	0
cc154	orf_4797	-0.160927	0.775474	0.223319	9.02e-07	RPC25	0	0	0	0	0	0	1	0	0	0	0	0	0	0	0	0	0	0	0	0	0	0	0	0	0	0	0	0	1	0	0	0	0	0	0	0	0	0	0	0
cc155	RPPA11759	-0.693479	-0.110109	1.11e-05	1	NTG2	0	0	0	0	0	1	0	0	0	0	0	0	0	0	0	1	0	0	0	0	0	0	0	0	0	0	0	0	0	0	0	0	0	0	0	0	0	0	0	0
cc156	RPPA11721	-0.223885	-0.233601	0.0329671	0.00980349	LAG1	0	0	0	0	0	0	0	0	0	0	0	1	0	0	0	0	0	0	0	0	0	0	0	0	0	0	0	0	0	0	0	0	0	0	0	0	0	0	0	0
cc157	RPPA06517	0.0555002	0.183848	1	0.019424	MTF1	0	0	0	0	0	0	1	0	0	0	0	0	0	0	0	0	1	0	0	0	0	0	0	0	0	0	0	0	1	0	0	0	0	0	0	0	0	0	0	0
cc159	RPPA09269	-0.0659454	0.394975	1	0.000356094	RPS23A	0	0	0	0	0	1	0	1	0	0	0	0	0	0	0	0	1	0	0	0	0	0	0	0	0	0	0	0	0	0	0	0	0	0	0	0	0	0	0	0
cc161	RPPA11572	1.11831	1.16077	1.07e-07	1.43e-07	STB6	0	0	0	0	0	0	0	0	0	0	0	0	0	0	0	0	0	0	0	0	0	0	0	0	0	1	0	0	0	0	0	0	0	0	0	0	0	0	0	0
cc162	RPPA07204	0.493581	0.801613	0.000384351	2.45e-05	IFH1	0	0	0	0	0	1	1	0	0	0	0	0	0	0	0	0	1	0	0	0	0	0	0	0	0	0	0	0	1	0	0	0	0	0	0	0	0	0	0	0
cc163	RPPA08847	0.462501	-0.447576	0.000153595	4.18e-05	RFX1	0	0	0	0	0	0	1	0	0	0	0	0	0	0	0	1	0	0	0	0	1	0	0	0	0	0	0	0	1	0	0	0	0	0	0	0	0	0	0	0
cc165	RPPA11521	0.574684	-0.810652	4.15e-05	1.02e-06	PRM10	1	0	0	0	0	0	0	0	0	0	0	0	0	0	0	0	0	0	0	0	0	0	0	0	0	0	0	0	0	0	0	0	0	0	1	0	0	0	0	0
cc169	orf_8548	0.307427	-0.209554	0.00219525	0.00964201	MSH1	0	0	0	0	0	1	0	0	0	0	0	0	0	0	0	1	1	0	0	0	0	0	0	0	0	0	0	0	0	0	0	0	0	0	0	0	0	0	0	0
cc17	RPPA05264	0.0593741	0.179587	1	0.0934898	YJR098C	0	0	0	0	0	0	0	0	0	0	0	0	0	0	0	0	0	0	0	0	0	0	0	0	0	1	0	0	0	0	0	0	0	0	0	0	0	0	0	0
cc172	RPPA09791	0.556756	0.628993	0.0014291	6.07e-06	YML096W	0	0	0	0	0	0	0	0	0	0	0	0	0	0	0	0	0	0	0	0	0	0	0	0	0	1	0	0	0	0	0	0	0	0	0	0	0	0	0	0
cc174	RPPA06477	-0.515837	1.27868	2.5e-05	3.6e-07	MRT4	0	0	0	0	0	1	0	0	0	0	0	0	0	0	0	0	1	0	0	0	0	0	0	0	0	0	0	0	1	0	0	0	0	0	0	1	0	0	0	0
cc177	RPPA04091	0.476543	0.614926	0.000480499	6.73e-06	MRPS9	0	0	0	0	0	0	0	1	0	0	0	0	0	0	0	0	0	0	0	0	0	0	0	0	0	0	0	0	0	0	0	0	0	0	0	0	0	0	0	0
cc179	RPPA11544	-0.0485687	-0.148041	1	0.283601	ARO80	0	0	0	0	0	0	1	0	0	0	1	0	1	0	0	0	0	0	0	0	0	0	0	0	0	0	0	0	1	0	0	0	0	0	0	0	0	0	0	0
cc18	orf_26497	-0.140439	-0.50707	0.2525	0.00010835	FCP1	0	0	0	0	0	0	1	0	0	1	0	0	0	0	0	0	0	0	0	0	0	0	0	0	0	0	0	0	0	0	0	0	0	0	0	0	0	0	0	0
cc181	RPPA11791	0.157873	-0.711002	1	3.77e-05	RAS2	0	0	0	0	0	0	1	0	0	0	0	0	0	0	0	0	0	0	0	0	0	0	1	0	1	0	1	0	1	0	0	0	1	0	1	0	0	0	0	0
cc182	RPPA06203	0.0478426	-0.259672	1	1	CYR1	0	0	0	0	0	0	0	0	0	0	0	0	0	0	0	0	0	0	0	0	0	0	0	0	1	0	0	0	0	0	0	0	0	0	0	0	0	0	0	0
cc183	orf_8151	-0.706039	0.416575	1.41e-05	5.96e-05	FAS2	0	0	0	0	0	0	0	0	0	0	0	1	0	0	0	0	0	0	0	0	0	0	0	0	0	0	0	0	0	0	0	0	0	0	0	0	0	0	0	0
cc184	RPPA07644	-0.844548	-0.548096	2.64e-06	0.000356217	CYS4	0	0	0	0	0	0	0	0	0	0	1	0	0	0	0	0	0	0	0	0	0	0	0	0	0	0	0	0	0	0	0	0	0	0	1	0	0	0	0	0
cc185	RPPA11316	0.0959904	-0.765105	1	2.95e-05	AMS1	0	0	1	0	0	0	0	0	0	0	0	0	0	0	0	0	0	0	0	0	0	0	0	0	0	0	0	0	0	0	0	0	0	0	0	0	0	0	0	0
cc189	RPPA08806	-0.261327	0.367458	0.0510297	0.00972607	SUR4	0	0	0	0	0	1	0	0	0	0	0	1	0	0	1	0	1	0	0	0	0	0	0	0	0	0	0	0	0	1	0	0	0	0	0	0	0	0	0	0
cc190	RPPA04341	-0.537632	-0.139541	0.000151898	0.164431	NCE102	0	0	0	0	0	0	0	0	0	0	0	0	0	0	0	0	0	0	0	0	0	0	0	0	0	0	0	0	0	0	0	0	0	0	0	0	0	0	0	1
cc191	RPPA07468	0.471311	-0.162632	9.89e-05	0.201672	HAL9	0	0	0	0	0	0	1	0	0	0	0	0	0	0	0	1	0	0	0	0	0	0	0	0	0	0	0	0	1	0	0	0	0	0	0	0	0	0	0	0
cc192	orf_9205	-0.428004	0.289883	0.0328291	0.00190451	SAC7	0	0	0	0	0	0	0	0	0	0	0	0	0	0	0	0	1	0	1	0	1	0	0	0	1	0	0	0	0	0	0	0	0	0	0	0	0	0	0	0
cc194	orf_15173	0.458881	-0.503528	0.00037948	2.34e-05	YNL305C	0	0	0	0	0	0	0	0	0	0	0	0	0	0	0	0	0	0	0	0	0	0	0	0	0	1	0	0	0	0	0	0	0	0	0	0	0	0	0	0
cc195	orf_18173	-0.291797	0.0181821	0.00794565	1	LAT1	0	0	0	0	0	0	0	0	0	0	0	0	0	0	0	0	0	0	0	0	0	0	0	0	0	0	0	0	0	0	0	0	0	0	0	0	0	0	0	1
cc197	RPPA06199	-0.795103	-0.681868	2.6e-05	0.000239638	ZAP1	0	0	0	0	0	0	1	0	0	0	0	0	0	0	0	0	0	0	0	0	0	0	0	0	0	0	0	0	1	0	1	0	0	0	0	0	0	0	0	0
cc198	RPPA10299	0.24643	-0.126139	0.0201552	0.805433	ORC1	0	0	0	0	0	1	1	0	0	0	0	0	0	0	0	0	1	0	0	0	0	0	0	0	0	0	0	0	1	0	0	0	0	0	0	0	0	0	0	0
cc199	orf_17794	0.356304	-0.404962	0.00193433	0.000146281	SYP1	0	0	0	0	0	0	0	0	0	0	0	0	0	0	0	0	0	0	0	0	0	0	0	0	0	1	0	0	0	0	0	0	0	0	0	0	0	0	0	0
cc200	RPPA05656	0.0340201	-0.256803	1	0.036105	SFP1	0	0	0	0	0	0	1	0	0	0	0	0	0	0	0	0	1	0	0	0	0	0	0	0	0	0	1	0	1	0	0	0	0	0	0	1	0	0	0	0
cc201	RPPA11281	-0.156478	-0.185113	1	0.469882	MTQ2	0	0	0	0	0	0	0	0	0	1	0	0	0	0	0	0	0	0	0	0	0	0	0	0	0	0	0	0	0	0	0	0	0	0	0	0	0	0	0	0
cc205	RPPA12001	-0.116028	-0.677269	1	3.17e-06	INP52	0	0	0	0	0	0	0	0	0	0	0	1	0	0	1	0	0	0	0	1	0	0	0	0	1	0	0	1	0	1	0	0	0	0	0	0	0	0	0	0
cc21	orf_9522	1.15749	0.487022	9.06e-08	2.01e-05	PST2	0	0	0	0	0	0	0	0	0	0	0	0	0	0	0	0	0	0	0	0	0	0	0	0	0	1	0	0	0	0	0	0	0	0	0	0	0	0	0	0
cc211	RPPA11685	-0.560645	-0.404413	0.000125691	0.0016314	YJR129C	0	0	0	0	0	0	0	0	0	0	0	0	0	0	0	0	0	0	0	0	0	0	0	0	0	1	0	0	0	0	0	0	0	0	0	0	0	0	0	0
cc216	RPPA06793	0.527602	-0.45057	7.54e-05	9.05e-05	HEM2	0	0	0	0	0	0	0	0	0	0	0	0	0	0	0	0	0	0	0	0	0	0	0	0	0	0	0	0	0	0	0	0	0	0	0	0	0	1	1	0
cc217	RPPA11797	-0.162419	-0.554886	0.522131	3.36e-05	PUP3	0	0	0	0	0	0	0	0	0	0	0	0	0	0	0	0	0	0	0	0	0	0	0	0	0	0	0	0	0	0	0	1	0	0	0	0	0	0	0	0
cc219	RPPA06428	-0.485576	-0.229727	0.000348798	0.0180632	BNI1	1	1	0	0	0	1	0	0	0	0	0	0	0	0	0	1	1	0	1	0	1	1	1	0	1	0	1	0	0	0	0	0	0	0	1	0	0	0	0	0
cc221	RPPA04067	-1.93335	-0.000247229	1.01e-07	1	ACO2	0	0	0	0	0	0	0	0	0	0	0	0	0	0	0	0	0	0	0	0	0	0	0	0	0	1	0	0	0	0	0	0	0	0	0	0	0	0	0	0
cc223	RPPA08861	0.188376	0.259388	0.0973614	0.00237946	YBR235W	0	0	0	0	0	0	0	0	0	0	0	0	0	0	0	0	0	0	0	0	0	0	0	0	0	1	0	0	0	0	0	0	0	0	0	0	0	0	0	0
cc224	RPPA11617	-0.281132	0.118464	0.00863751	0.352769	COX20	0	0	0	1	0	0	0	0	0	1	0	0	0	0	0	0	0	0	0	0	0	0	0	0	0	0	0	0	0	0	0	0	0	0	0	0	1	0	0	0
cc225	RPPA05910	-0.034446	0.162883	1	1	YD218	0	0	0	0	0	0	0	0	0	0	0	0	0	0	0	0	0	0	0	0	0	0	0	0	0	1	0	0	0	0	0	0	0	0	0	0	0	0	0	0
cc226	RPPA07997	-0.0694127	-0.311265	1	0.0133504	VPS53	0	0	0	0	0	0	0	0	0	0	0	0	0	0	1	0	0	0	0	0	0	0	0	0	0	0	0	0	0	1	0	0	0	0	0	0	0	0	0	0
cc227	RPPA08905	-1.75737	-0.450759	1.09e-08	3.96e-05	DMR1	0	0	0	0	0	0	0	0	0	0	0	0	0	0	0	0	0	0	0	0	0	0	0	0	0	1	0	0	0	0	0	0	0	0	0	0	0	0	0	0
cc229	RPPA11548	-0.614439	-0.185005	8.54e-05	0.122438	BST1	0	0	0	0	0	0	0	0	0	0	0	1	0	0	1	0	1	0	0	0	0	0	0	0	0	0	0	0	0	1	0	1	0	0	0	0	0	0	0	0
cc230	RPPA04687	-0.174049	0.041899	1	1	CEX1	0	0	0	0	0	0	0	0	0	0	0	0	0	0	1	0	0	0	0	0	0	0	0	0	0	0	0	0	0	0	0	0	0	0	0	0	0	0	0	0
cc233	RPPA11731	-0.0578109	-0.0613832	1	1	PKC1	0	0	0	0	0	0	0	0	0	1	0	0	0	0	0	0	1	0	1	1	0	0	0	0	1	0	0	0	0	0	0	0	0	0	0	0	0	0	0	0
cc234	orf_13225	-0.958741	-1.34164	1.03e-06	8.67e-09	AAT2	0	0	1	0	0	0	0	0	0	0	1	0	0	0	0	0	0	0	0	0	0	0	0	0	0	0	0	0	0	0	0	0	0	0	0	0	0	0	0	0
cc236	orf_24546	0.796355	0.135297	3.45e-06	0.360317	STE12	1	0	0	0	0	0	1	0	0	0	0	0	0	0	0	0	0	0	0	0	0	0	1	0	0	0	1	0	1	0	0	0	0	0	1	0	0	0	0	0
cc238	orf_24551	0.21132	0.130976	0.0189196	1	SAM35	0	0	0	0	0	0	0	0	0	0	0	0	0	0	1	0	1	0	0	0	0	0	0	0	0	0	0	1	0	0	0	0	0	0	0	0	0	0	0	0
cc24	orf_17629	0.538953	0.446861	0.000155157	0.00024511	YLR290C	0	0	0	0	0	0	0	0	0	0	0	0	0	0	0	0	0	0	0	0	0	0	0	0	0	1	0	0	0	0	0	0	0	0	0	0	0	0	0	0
cc240	RPPA06456	0.396574	0.325845	0.00488473	0.00177314	RAD3	0	0	0	0	0	1	1	0	0	0	0	0	0	0	0	1	0	0	0	0	0	0	0	0	0	0	0	0	1	0	0	0	0	1	0	0	0	0	0	0
cc244	RPPA04903	0.0477178	0.682637	1	1.28e-05	NAB2	0	0	0	0	0	0	0	0	0	0	0	0	0	0	1	0	0	0	0	0	0	0	0	0	0	0	0	0	1	0	0	0	0	0	0	0	0	0	0	0
cc246	RPPA05695	1.79365	3.50446	8.08e-09	7.67e-12	SCJ1	0	0	0	0	0	0	0	0	1	0	0	0	0	0	0	1	0	0	0	0	0	0	0	0	0	0	0	0	0	0	0	1	0	0	1	0	0	0	0	0
cc247	RPPA10277	1.14154	0.589562	9.25e-07	2.42e-05	COX5B	0	0	0	1	1	0	0	0	0	0	0	0	0	0	0	0	0	0	0	0	0	0	0	0	0	0	0	0	0	0	0	0	0	0	0	0	0	0	0	0
cc248	RPPA07989	0.319425	0.35795	0.000811299	0.000223759	MVP1	0	0	0	0	0	0	0	0	0	0	0	0	0	0	1	0	0	0	0	0	0	0	0	0	0	0	0	0	0	0	0	0	0	0	0	0	0	0	0	0
cc249	RPPA08387	0.273506	-0.548862	0.00236359	1.55e-05	ATG15	0	0	0	0	0	0	0	0	0	1	0	0	0	0	0	0	0	0	0	0	0	0	0	0	0	0	0	1	0	0	0	0	0	0	0	0	0	0	0	0
cc25	RPPA05094	-0.0560511	-0.046836	1	1	PRP16	0	0	0	0	0	0	0	0	0	0	0	0	0	0	0	0	0	0	0	0	0	0	0	0	0	0	0	0	1	0	0	0	0	0	0	0	0	0	0	0
cc250	RPPA08472	0.382602	-0.0865047	0.000178241	1	TWF1	0	1	0	0	0	0	0	0	0	0	0	0	0	0	0	0	1	0	1	0	0	1	0	0	0	0	1	0	0	0	0	0	0	0	0	0	0	0	0	0
cc253	RPPA07255	0.567047	0.741822	3.36e-05	9.44e-07	RCR1	0	0	0	0	0	0	0	0	0	0	0	0	0	0	1	0	0	0	0	1	0	0	0	0	0	0	0	0	0	1	0	0	0	0	0	0	0	0	0	0
cc254	RPPA09330	0.0865698	1.55041	1	2.94e-09	PUF6	0	0	0	0	0	0	1	0	0	0	0	0	0	0	0	0	1	0	0	0	0	0	0	0	0	0	0	0	1	0	0	0	0	0	0	1	0	0	0	0
cc255	RPPA10553	0.290388	0.096408	0.0251104	1	SPO14	0	0	0	0	0	0	0	0	0	0	0	1	0	0	1	0	0	0	0	0	0	0	0	0	0	0	0	0	0	1	0	0	1	0	0	0	0	0	0	0
cc256	RPPA08483	-0.135393	-0.262239	1	0.0920005	SHE9	0	0	0	0	0	0	0	0	0	0	0	0	0	0	0	0	1	0	0	0	0	0	0	0	0	0	0	1	0	0	0	0	0	0	0	0	0	0	0	0
cc259	RPPA07849	0.258289	0.220814	0.0104027	0.942127	RIC1	0	0	0	0	0	0	0	0	0	0	0	0	0	0	1	0	0	0	0	0	0	0	0	0	0	0	0	0	0	1	0	0	0	0	0	0	0	0	0	0
cc260	RPPA10659	0.571636	0.186972	2.19e-05	0.0948169	YPR011C	0	0	0	0	0	0	0	0	0	0	0	0	0	0	1	0	0	0	0	0	0	0	0	0	0	0	0	0	0	0	0	0	0	0	0	0	0	0	0	0
cc261	orf_2465	0.235748	-0.925707	0.0113929	1.34e-06	YPR115W	0	0	0	0	0	0	0	0	0	0	0	0	0	0	0	0	0	0	0	0	0	0	0	0	0	1	0	0	0	0	0	0	0	0	0	0	0	0	0	0
cc263	RPPA08783	0.217639	0.480378	0.0671949	7.49e-05	MRPS35	0	0	0	1	0	0	0	1	0	0	0	0	0	0	0	0	0	0	0	0	0	0	0	0	0	0	0	0	0	0	0	0	0	0	0	0	1	0	0	0
cc268	RPPA11650	-0.399278	-0.606829	0.000367119	9.24e-06	VPS72	0	0	0	0	0	1	0	0	0	0	0	0	0	0	1	0	1	0	0	0	0	0	0	0	0	0	0	0	0	0	0	0	0	0	0	0	0	0	0	0
cc270	RPPA06311	-0.0946372	-0.580862	1	4.01e-05	OMA1	0	0	0	0	0	0	0	0	0	0	0	0	0	0	0	0	0	0	0	0	0	0	0	0	0	0	0	0	0	0	0	1	0	0	0	0	0	0	0	0
cc272	RPPA08739	0.315973	-0.494142	0.0604182	6.51e-05	LEE1	0	0	0	0	0	0	0	0	0	0	0	0	0	0	0	0	0	0	0	0	0	0	0	0	0	1	0	0	0	0	0	0	0	0	0	0	0	0	0	0
cc273	RPPA06548	0.342153	-0.00432743	0.000668296	1	SEC10	0	1	0	0	0	0	0	0	0	0	0	0	0	0	1	0	0	0	0	0	0	1	0	0	0	0	1	1	0	1	0	0	0	0	0	0	0	0	0	0
cc274	RPPA11733	-0.182624	-0.312662	0.0915453	0.00263098	YFR045W	0	0	0	0	0	0	0	0	0	0	0	0	0	0	1	0	0	0	0	0	0	0	0	0	0	0	0	0	0	0	0	0	0	0	0	0	0	0	0	0
cc276	RPPA09282	0.422728	0.0777572	0.00160531	1	EPT1	0	0	0	0	0	0	0	0	0	0	1	1	0	0	0	0	0	0	0	0	0	0	0	0	0	0	0	0	0	0	0	0	0	0	0	0	0	0	0	0
cc277	RPPA06769	-0.344569	-0.297411	0.000646764	0.00553883	PHO91	0	0	0	0	0	0	0	0	0	0	0	0	0	0	1	0	0	0	0	0	0	0	0	0	0	0	0	0	0	0	0	0	0	0	0	0	0	0	0	0
cc279	RPPA05080	-0.597656	-0.0333593	0.000101827	1	NTG1	0	0	0	0	0	1	0	0	0	0	0	0	0	0	0	1	0	0	0	0	0	0	0	0	0	0	0	0	0	0	0	0	0	0	0	0	0	0	0	0
cc28	orf_25140	0.107398	0.25939	1	0.0843827	YBL104C	0	0	0	0	0	0	0	0	0	0	0	0	0	0	0	0	0	0	0	0	0	0	0	0	0	1	0	0	0	0	0	0	0	0	0	0	0	0	0	0
cc280	RPPA06814	-0.0925727	-0.0302711	1	1	SSM4	0	0	0	0	0	0	0	0	0	0	0	0	0	0	0	0	0	0	0	0	0	0	0	0	0	0	0	0	0	0	0	1	0	0	0	0	0	0	0	0
cc283	orf_13012	-0.215155	-0.536833	0.151507	0.000233679	TAF1	0	0	0	0	0	0	1	0	0	1	0	0	0	0	0	0	0	0	0	0	1	0	0	0	0	0	0	0	1	0	0	0	0	0	0	0	0	0	0	0
cc284	orf_19709	0.0900801	0.333255	1	0.012018	AHA1	0	0	0	0	0	0	0	0	1	0	0	0	0	0	0	1	0	0	0	0	0	0	0	0	0	0	0	0	0	0	0	0	0	0	0	0	0	0	0	0
cc287	RPPA06637	0.145764	-0.156633	0.282502	0.0836791	CBC2	0	0	0	0	0	1	0	0	0	0	0	0	0	0	0	0	1	0	0	0	0	0	0	0	0	0	0	0	1	0	0	0	0	0	0	0	0	0	0	0
cc288	RPPA06805	0.0901513	0.504421	1	3.66e-05	HLJ1	0	0	0	0	0	0	0	0	1	0	0	0	0	0	0	0	0	0	0	0	0	0	0	0	0	0	0	0	0	0	0	1	0	0	0	0	0	0	0	0
cc289	RPPA05026	-0.103092	-0.169674	1	0.229703	MDJ1	0	0	0	0	0	0	0	0	1	0	0	0	0	0	0	0	0	0	0	0	0	0	0	0	0	0	0	0	0	0	0	0	0	0	0	0	0	0	0	0
cc291	RPPA08589	0.210599	-0.322607	0.0822564	0.000350948	INP51	0	0	0	0	0	0	0	0	0	0	0	1	0	0	1	0	0	0	0	1	0	0	0	0	1	0	0	1	0	1	0	0	0	0	0	0	0	0	0	0
cc292	RPPA11514	-0.16091	0.466491	0.42382	0.000385991	BMS1	0	0	0	0	0	0	0	0	0	0	0	0	0	0	0	0	1	0	0	0	0	0	0	0	0	0	0	0	1	0	0	0	0	0	0	1	0	0	0	0
cc293	orf_4906	-0.110109	-0.0194373	1	1	TRM13	0	0	0	0	0	0	0	0	0	0	0	0	0	0	0	0	0	0	0	0	0	0	0	0	0	0	0	0	1	0	0	0	0	0	0	0	0	0	0	0
cc298	RPPA11976	0.182049	0.134075	0.115393	0.223204	SLK19	0	0	0	0	0	0	0	0	0	0	0	0	0	0	0	0	1	0	1	0	1	0	0	1	0	0	0	0	0	0	0	0	0	0	0	0	0	0	0	0
cc299	RPPA11552	0.0155345	0.492962	1	0.000113991	RPS23B	0	0	0	0	0	1	0	1	0	0	0	0	0	0	0	0	1	0	0	0	0	0	0	0	0	0	0	0	0	0	0	0	0	0	0	0	0	0	0	0
cc3	orf_17624	-0.0947169	0.17927	1	0.0845261	AVL9	0	0	0	0	0	0	0	0	0	0	0	0	0	0	1	0	0	0	0	0	0	0	0	0	0	0	0	0	0	1	0	0	0	0	0	0	0	0	0	0
cc301	RPPA09613	0.0183676	-0.125578	1	1	TVP38	0	0	0	0	0	0	0	0	0	0	0	0	0	0	1	0	0	0	0	0	0	0	0	0	0	0	0	0	0	1	0	0	0	0	0	0	0	0	0	0
cc303	orf_18168	-0.337967	-0.539511	0.672222	8.04e-05	RNH201	0	0	0	0	0	1	0	0	0	0	0	0	0	0	0	0	0	0	0	0	0	0	0	0	0	0	0	0	0	0	0	0	0	0	0	0	0	0	0	0
cc304	orf_16322	-0.513892	-0.38045	0.000234083	0.000817569	PKC1	0	0	0	0	0	0	0	0	0	1	0	0	0	0	0	0	1	0	1	1	0	0	0	0	1	0	0	0	0	0	0	0	0	0	0	0	0	0	0	0
cc306	RPPA09572	-0.588604	-0.281456	1.82e-05	0.00111697	DIP5	0	0	0	0	0	0	0	0	0	0	0	0	0	0	1	0	0	0	0	0	0	0	0	0	0	0	0	0	0	0	0	0	0	0	0	0	0	0	0	0
cc308	RPPA11319	-1.41261	-1.03182	0.000338794	2.69e-07	DAN4	0	0	0	0	0	0	0	0	0	0	0	0	0	0	0	0	0	0	0	0	0	0	0	0	0	1	0	0	0	0	0	0	0	0	0	0	0	0	0	0
cc31	orf_16634	-0.199465	-0.00223612	0.121481	1	TAO3	0	0	0	0	0	0	0	0	0	0	0	0	0	0	0	0	0	0	0	0	0	1	0	0	0	0	1	0	0	0	0	0	0	0	0	0	0	0	0	0
cc32	RPPA11427	-0.288837	-0.278802	0.420189	0.0152807	YHR032W	0	0	0	0	0	0	0	0	0	0	0	0	0	0	0	0	0	0	0	0	0	0	0	0	0	1	0	0	0	0	0	0	0	0	0	0	0	0	0	0
cc34	orf_8132	-0.12269	-0.334785	1	0.000444025	YEL043W	0	0	0	0	0	0	0	0	0	0	0	0	0	0	0	0	0	0	0	0	0	0	0	0	0	1	0	0	0	0	0	0	0	0	0	0	0	0	0	0
cc38	orf_5440	-0.180878	-0.156622	1	0.778935	MYO2	0	1	0	0	0	0	0	0	0	0	0	0	0	0	1	0	1	0	1	0	1	1	0	0	0	0	1	1	0	1	0	0	0	0	0	0	0	0	0	0
cc42	orf_19052	-0.673523	-0.189043	5.49e-05	0.218592	YEL023C	0	0	0	0	0	0	0	0	0	0	0	0	0	0	0	0	0	0	0	0	0	0	0	0	0	1	0	0	0	0	0	0	0	0	0	0	0	0	0	0
cc45	orf_26377	0.235872	0.0645963	0.0232857	1	MAD3	0	0	0	0	0	0	0	0	0	0	0	0	0	0	0	0	0	0	0	0	1	0	0	0	0	0	0	0	0	0	0	0	0	0	0	0	0	0	0	0
cc47	orf_26505	-0.0799618	-0.0402298	1	1	TAF8	0	0	0	0	0	0	1	0	0	0	0	0	0	0	0	0	0	0	0	0	0	0	0	0	0	0	0	0	1	0	0	0	0	0	0	0	0	0	0	0
cc48	orf_23288	0.0639522	0.107951	1	1	HDA3	0	0	0	0	0	1	1	0	0	1	0	0	0	0	0	0	1	0	0	0	0	0	0	0	0	0	0	0	1	0	0	0	0	0	0	0	0	0	0	0
cc49	orf_2171	-0.178969	-0.293442	1	0.00313021	KIP3	0	0	0	0	0	0	0	0	0	0	0	0	0	0	1	0	1	0	1	0	1	0	0	0	0	0	0	0	0	0	0	0	0	0	0	0	0	0	0	0
cc5	RPPA11294	0.441785	-0.155212	0.00037824	0.392864	YMR196W	0	0	0	0	0	0	0	0	0	0	0	0	0	0	0	0	0	0	0	0	0	0	0	0	0	1	0	0	0	0	0	0	0	0	0	0	0	0	0	0
cc50	orf_8767	0.280696	-0.0604355	0.00241558	1	HOC1	0	0	1	0	0	0	0	0	0	0	0	0	0	0	0	0	0	0	0	1	0	0	0	0	0	0	0	0	0	0	0	0	0	0	0	0	0	0	0	0
cc51	RPPA05697	-0.573436	-0.700056	0.000140887	9.93e-06	PRO2	0	0	0	0	0	0	0	0	0	0	1	0	0	0	0	0	0	0	0	0	0	0	0	0	0	0	0	0	0	0	0	0	0	0	0	0	0	0	0	0
cc52	RPPA05566	0.0878959	0.317346	1	0.000433962	MAP2	0	0	0	0	0	0	0	0	0	0	0	0	0	0	0	0	0	0	0	0	0	0	0	0	0	0	0	0	0	0	0	0	0	0	0	0	0	0	0	1
cc53	orf_5737	0.120794	0.26902	1	0.00133648	AEP3	0	0	0	0	0	0	0	0	0	0	0	0	0	0	0	0	0	0	0	0	0	0	0	0	0	0	0	0	1	0	0	0	0	0	0	0	0	0	0	0
cc55	RPPA11531	0.12057	0.132165	1	1	MKC7	0	0	0	0	0	0	0	0	0	0	0	0	0	0	0	0	0	0	0	0	0	0	0	0	0	0	0	0	0	0	0	0	0	0	0	0	0	0	0	1
cc57	orf_5695	-1.32258	0.306716	8.05e-07	0.00297119	RAX2	0	1	0	0	0	0	0	0	0	0	0	0	0	0	0	0	0	0	0	0	0	0	0	0	0	0	1	0	0	0	0	0	0	0	0	0	0	0	0	0
cc58	orf_24758	-0.36472	1.06633	0.00273953	9.49e-08	NOC2	0	0	0	0	0	0	0	0	0	0	0	0	0	0	1	0	1	0	0	0	0	0	0	0	0	0	0	0	0	0	0	0	0	0	0	1	0	0	0	0
cc59	RPPA07160	-0.761804	0.177213	3.46e-06	0.0472338	DCW1	0	0	0	0	0	0	0	0	0	0	0	0	0	0	0	0	0	0	0	1	0	1	0	0	0	0	0	0	0	0	0	0	0	0	0	0	0	0	0	0
cc60	RPPA07323	0.012608	0.232164	1	0.0258821	BIK1	1	0	0	0	0	0	0	0	0	0	0	0	0	0	0	0	1	1	1	0	1	0	0	0	0	0	0	0	0	0	0	0	0	0	0	0	0	0	0	0
cc62	RPPA07054	-1.15967	-0.868686	0.000222553	5.86e-06	MSD1	0	0	0	0	0	0	0	1	0	0	0	0	0	0	0	0	0	0	0	0	0	0	0	0	0	0	0	0	0	0	0	0	0	0	0	0	0	0	0	0
cc64	orf_10977	1.12875	0.730237	9.61e-07	2.06e-06	MIA40	0	0	0	0	0	0	0	0	0	0	0	0	0	0	1	0	1	0	0	0	0	0	0	0	0	0	0	0	0	0	0	0	0	0	0	0	0	0	0	0
cc66	RPPA08917	0.343942	1.09091	0.000617038	3.59e-08	REI1	0	0	0	0	0	0	0	0	0	0	0	0	0	0	1	0	1	0	0	0	1	1	0	0	0	0	0	0	0	0	0	0	0	0	0	1	0	0	0	0
cc68	RPPA04244	0.441708	0.128713	0.000168532	1	FMP38	0	0	0	0	0	0	0	0	0	0	0	0	0	0	0	0	0	0	0	0	0	0	0	0	0	1	0	0	0	0	0	0	0	0	0	0	0	0	0	0
cc70	orf_889	-0.154024	-0.476082	1	0.00610555	DOP1	0	0	0	0	0	0	0	0	0	0	0	0	0	0	1	0	1	0	0	0	0	0	0	0	0	0	1	0	0	1	0	0	0	0	0	0	0	0	0	0
cc73	RPPA10171	-0.00883429	-0.134582	1	0.181907	OCH1	0	0	0	0	0	0	0	0	0	1	0	0	0	0	0	0	0	0	0	0	0	0	0	0	0	0	0	0	0	0	0	0	0	0	0	0	0	0	0	0
cc75	RPPA04674	-1.13338	-1.22348	6.58e-07	7.04e-07	ASN2	0	0	0	0	0	0	0	0	0	0	1	0	0	0	0	0	0	0	0	0	0	0	0	0	0	0	0	0	0	0	0	0	0	0	0	0	0	0	0	0
cc78	RPPA04243	0.260515	-0.011769	0.177695	1	SLM5	0	0	0	0	0	0	0	1	0	0	0	0	0	0	0	0	0	0	0	0	0	0	0	0	0	0	0	0	0	0	0	0	0	0	0	0	0	0	0	0
cc81	RPPA05302	-0.0498607	0.174537	1	0.0616044	KAR3	1	0	0	0	0	0	0	0	0	0	0	0	0	0	0	0	1	1	0	0	1	0	0	1	0	0	0	0	0	0	0	0	0	0	0	0	0	0	0	0
cc84	RPPA09687	-0.0194872	0.199153	1	0.0642421	LDB17	0	0	0	0	0	0	0	0	0	0	0	0	0	0	0	0	0	0	0	0	0	0	0	0	0	1	0	0	0	0	0	0	0	0	0	0	0	0	0	0
cc85	RPPA11753	0.0527579	-0.147042	1	1	PKP1	0	0	0	0	0	1	0	0	0	1	0	0	0	0	0	0	1	0	0	0	0	0	0	0	0	0	0	0	0	0	0	0	0	0	0	0	0	0	0	0
cc86	orf_7000	0.0134339	-0.612548	1	7.62e-05	SMA2	0	0	0	0	0	0	0	0	0	0	0	0	0	0	0	0	0	0	0	1	0	0	0	0	0	0	0	0	0	0	0	0	1	0	0	0	0	0	0	0
cc88	RPPA07840	-0.0804063	-0.00913991	1	1	YOR291W	0	0	0	0	0	0	0	0	0	0	0	0	0	0	0	0	0	0	0	0	0	0	0	0	0	1	0	0	0	0	0	0	0	0	0	0	0	0	0	0
cc9	orf_19204	0.273453	0.177844	0.00785841	0.035993	YPT1	0	0	0	0	0	0	0	0	0	0	0	0	0	0	1	0	0	0	0	0	0	0	0	0	0	0	0	0	0	1	0	0	0	0	0	0	0	0	0	0
cc90	RPPA07556	-0.158995	-0.495682	1	0.000172723	PEX12	0	0	0	0	0	0	0	0	0	0	0	0	0	0	1	0	1	0	0	0	0	0	0	0	0	0	0	0	0	0	0	0	0	0	0	0	0	0	0	0
cc92	RPPA04351	0.247619	1.08352	0.00940497	4.5e-08	DRN1	0	0	0	0	0	0	0	0	0	0	0	0	0	0	0	0	0	0	0	0	0	0	0	0	0	1	0	0	0	0	0	0	0	0	0	0	0	0	0	0
cc93	RPPA08567	-0.0505959	0.0454279	1	1	AKR1	1	0	0	0	0	0	0	0	0	1	0	0	0	0	1	0	0	0	0	0	0	0	0	0	1	0	0	1	0	1	0	0	0	0	1	0	0	0	0	0
cc95	RPPA07414	-0.671306	-0.770652	7.35e-06	8.13e-06	VPS8	0	0	0	0	0	0	0	0	0	0	0	0	0	0	1	0	0	0	0	0	0	0	0	0	0	0	0	0	0	1	0	0	0	0	0	0	0	0	0	0
cc97	RPPA08321	0.457549	-0.0829683	0.000221466	1	GUP1	0	0	0	0	0	1	0	0	0	0	0	0	0	0	1	0	1	0	0	0	0	0	0	0	0	0	0	0	0	0	0	0	0	0	0	0	0	0	0	0
cc98	RPPA11723	-0.156342	-0.527674	0.720293	8.81e-05	TOR2	0	0	0	0	0	0	0	0	0	0	0	0	0	0	1	0	1	0	1	0	1	0	0	0	1	0	1	1	0	1	0	0	0	0	0	1	0	0	0	0
cc99	orf_19201	0.567574	0.391133	6.12e-05	0.000249597	YLR065C	0	0	0	0	0	0	0	0	0	0	0	0	0	0	0	0	0	0	0	0	0	0	0	0	0	1	0	0	0	0	0	0	0	0	0	0	0	0	0	0
fr100	RPPA04553	-1.91598	-0.804185	4.43e-09	6.33e-07	MEP1	0	0	0	0	0	0	0	0	0	0	0	0	0	0	1	0	0	0	0	0	0	0	0	0	0	0	0	0	0	0	0	0	0	0	0	0	0	0	0	0
fr10001	RPPA06929	-1.21472	0.0245874	3.22e-07	1	HTB2	0	0	0	0	0	1	0	0	0	0	0	0	0	0	0	0	1	0	0	0	0	0	0	0	0	0	0	0	0	0	0	0	0	0	0	0	0	0	0	0
fr10008	orf_25901	0.336782	-1.29578	0.0011619	3.09e-08	SCP1	0	0	0	0	0	0	0	0	0	0	0	0	0	0	0	0	1	0	1	0	0	0	0	0	0	0	0	0	0	0	0	0	0	0	0	0	0	0	0	0
fr10009	RPPA09535	0.266335	-0.421516	0.0222207	0.000575931	MOG1	0	0	0	0	0	0	0	0	0	0	0	0	0	0	1	0	0	0	0	0	0	0	0	0	0	0	0	0	0	0	0	0	0	0	0	0	0	0	0	0
fr10011	RPPA05165	-1.26894	-0.0774847	4.26e-08	1	HXT7	0	0	0	0	0	0	0	0	0	0	0	0	0	0	1	0	0	0	0	0	0	0	0	0	0	0	0	0	0	0	0	0	0	0	0	0	0	0	0	0
fr10022	RPPA10049	0.332277	0.575633	0.00173728	5.22e-06	PEX8	0	0	0	0	0	0	0	0	0	0	0	0	0	0	1	0	1	0	0	0	0	0	0	0	0	0	0	0	0	0	0	0	0	0	0	0	0	0	0	0
fr10024	RPPA08049	0.752268	0.370773	2.06e-06	0.000332072	STE13	0	0	0	0	0	0	0	0	0	1	0	0	0	0	0	0	0	0	0	0	0	0	0	0	0	0	0	0	0	0	0	0	0	0	0	0	0	0	0	0
fr10025	RPPA10038	-0.0968682	-0.151972	1	0.220086	GAS4	0	0	0	0	0	0	0	0	0	0	0	0	0	0	0	0	0	0	0	1	0	0	0	0	0	0	0	0	0	0	0	0	1	0	0	0	0	0	0	0
fr10032	RPPA05698	0.416656	-0.120032	0.000540925	1	TPS1	0	0	1	1	0	0	0	0	0	0	0	0	0	0	0	1	0	0	0	0	0	0	0	0	0	0	0	0	0	0	0	0	0	0	1	0	0	0	0	0
fr10039	RPPA09427	-0.202239	1.11589	0.299105	5.72e-08	SEC66	0	0	0	0	0	0	0	0	0	0	0	0	0	0	1	0	0	0	0	0	0	0	0	0	0	0	0	0	0	0	0	0	0	0	0	0	0	0	0	0
fr10044	RPPA07045	-0.0593736	-0.572029	1	1.94e-05	YAE1	0	0	0	0	0	0	0	0	0	0	0	0	0	0	0	0	0	0	0	0	0	0	0	0	0	1	0	0	0	0	0	0	0	0	0	0	0	0	0	0
fr10047	RPPA09082	-0.266007	-0.841359	0.00698881	2.98e-07	YMR010W	0	0	0	0	0	0	0	0	0	0	0	0	0	0	0	0	0	0	0	0	0	0	0	0	0	0	0	0	0	0	0	0	0	0	0	0	0	0	0	1
fr10049	RPPA04659	-0.562172	-0.411988	8.54e-05	0.000147536	GLO2	0	0	1	0	0	0	0	0	0	0	0	0	0	0	0	0	0	0	0	0	0	0	0	0	0	0	0	0	0	0	0	0	0	0	1	0	0	0	0	0
fr10053	orf_21854	-0.784092	-0.872496	0.000409173	3.21e-06	CDH1	0	0	0	0	0	1	0	0	0	1	0	0	0	0	0	0	1	0	1	0	1	0	0	0	0	0	1	0	0	0	0	1	0	0	0	0	0	0	0	0
fr10054	RPPA04390	-0.0617807	1.40675	1	4.28e-08	UTP6	0	0	0	0	0	0	0	0	0	0	0	0	0	0	0	0	1	0	0	0	0	0	0	0	0	0	0	0	1	0	0	0	0	0	0	1	0	0	0	0
fr10055	RPPA08946	0.113934	0.191554	1	0.0584774	YDR476C	0	0	0	0	0	0	0	0	0	0	0	0	0	0	0	0	0	0	0	0	0	0	0	0	0	1	0	0	0	0	0	0	0	0	0	0	0	0	0	0
fr10059	RPPA10123	-0.396772	1.13584	0.000266415	2.74e-08	SNU13	0	0	0	0	0	0	0	0	0	0	0	0	0	0	0	0	1	0	0	0	0	0	0	0	0	0	0	0	1	0	0	0	0	0	0	1	0	0	0	0
fr1006	RPPA11442	0.377151	0.720767	0.000279267	6.71e-07	FAF1	0	0	0	0	0	0	0	0	0	0	0	0	0	0	0	0	1	0	0	0	0	0	0	0	0	0	0	0	1	0	0	0	0	0	0	1	0	0	0	0
fr10062	RPPA08091	1.12327	1.38674	2.8e-07	7.25e-09	BFR1	0	0	0	0	0	0	0	0	0	0	0	0	0	0	0	0	0	0	0	0	1	0	0	1	0	0	0	0	1	0	0	0	0	0	0	0	0	0	0	0
fr10063	RPPA05087	-0.0428275	-0.00148794	1	1	YMR034C	0	0	0	0	0	0	0	0	0	0	0	0	0	0	0	0	0	0	0	0	0	0	0	0	0	1	0	0	0	0	0	0	0	0	0	0	0	0	0	0
fr10064	RPPA06131	0.829921	0.739886	1.82e-05	2.82e-06	SEC21	0	0	0	0	0	0	0	0	0	0	0	0	0	0	1	0	0	0	0	0	0	0	0	0	0	0	0	0	0	1	0	0	0	0	0	0	0	0	0	0
fr10065	RPPA12007	0.134962	-0.171088	1	0.38369	YHR192W	0	0	0	0	0	0	0	0	0	0	0	0	0	0	0	0	0	0	0	0	0	0	0	0	0	1	0	0	0	0	0	0	0	0	0	0	0	0	0	0
fr10069	RPPA10906	-1.43953	-0.775337	2.57e-08	5.48e-07	YHM2	0	0	0	0	0	0	0	0	0	0	0	0	0	0	1	0	1	0	0	0	0	0	0	0	0	0	0	0	0	0	0	0	0	0	0	0	0	0	0	0
fr1007	orf_9341	0.266706	-0.0967044	0.0762615	1	COT1	0	0	0	0	0	0	0	0	0	0	0	0	0	0	1	0	0	0	0	0	0	0	0	0	0	0	0	0	0	0	1	0	0	0	0	0	0	0	0	0
fr10073	orf_8231	-1.16307	-0.741595	0.214222	9.57e-06	PLB3	0	0	0	0	0	0	0	0	0	0	0	1	0	0	0	0	0	0	0	0	0	0	0	0	0	0	0	0	0	0	0	0	0	0	0	0	0	0	0	0
fr10081	RPPA06397	-1.26546	-0.627813	2.66e-07	1.24e-05	ECM3	0	0	0	0	0	0	0	0	0	0	0	0	0	0	0	0	0	0	0	1	0	0	0	0	0	0	0	0	0	0	0	0	0	0	0	0	0	0	0	0
fr10083	orf_23822	-0.455575	-0.691153	0.000217717	1.34e-06	MCK1	0	0	0	0	0	1	0	0	0	1	0	0	0	0	0	1	1	0	0	0	1	0	0	1	0	0	0	0	0	0	0	0	1	0	0	0	0	0	0	0
fr10092	RPPA06884	-1.3358	-0.456729	1.32e-07	3.33e-05	PHO81	0	0	0	0	0	0	0	0	0	0	0	0	0	0	0	0	0	0	0	0	0	0	0	0	0	0	0	0	0	0	0	0	0	0	0	0	0	0	0	1
fr10094	RPPA08928	-0.449682	-0.835708	0.000100316	3.81e-07	YDR248C	0	0	0	0	0	0	0	0	0	0	0	0	0	0	0	0	0	0	0	0	0	0	0	0	0	1	0	0	0	0	0	0	0	0	0	0	0	0	0	0
fr10099	RPPA05798	-0.280271	0.943679	0.0104821	9.56e-07	RIO2	0	0	0	0	0	0	0	0	0	0	0	0	0	0	0	0	1	0	0	0	0	0	0	0	0	0	0	0	1	0	0	0	0	0	0	1	0	0	0	0
fr101	RPPA10583	0.35207	1.13285	0.000961778	2.21e-08	MRP4	0	0	0	0	0	0	0	1	0	0	0	0	0	0	0	0	0	0	0	0	0	0	0	0	0	0	0	0	0	0	0	0	0	0	0	0	0	0	0	0
fr10105	RPPA10004	-0.0278461	4.29423	1	5.57e-12	TEF4	0	0	0	0	0	0	0	1	0	0	0	0	0	0	0	0	0	0	0	0	0	0	0	0	0	0	0	0	0	0	0	0	0	0	0	0	0	0	0	0
fr10108	RPPA05339	0.520231	0.0308179	0.000121254	1	RTG2	0	0	0	0	0	1	0	0	0	0	0	0	0	0	0	0	1	0	0	0	0	0	0	0	1	0	0	0	0	0	0	0	0	0	0	0	0	0	0	0
fr10111	RPPA11641	0.073576	1.28261	1	2.48e-08	DIM1	0	0	0	0	0	0	0	0	0	0	0	0	0	0	0	0	1	0	0	0	0	0	0	0	0	0	0	0	1	0	0	0	0	0	0	1	0	0	0	0
fr10122	orf_18249	-0.172817	-0.478664	0.239832	0.0019255	ECM29	0	0	0	0	0	0	0	0	0	0	0	0	0	0	0	0	0	0	0	0	0	0	0	0	0	0	0	0	0	0	0	1	0	0	0	0	0	0	0	0
fr10125	RPPA08877	0.185822	0.655312	0.470076	3.41e-06	YMR259C	0	0	0	0	0	0	0	0	0	0	0	0	0	0	0	0	0	0	0	0	0	0	0	0	0	1	0	0	0	0	0	0	0	0	0	0	0	0	0	0
fr10135	orf_16439	-0.664103	-1.19255	4.4e-05	9.54e-06	YLL053C	0	0	0	0	0	0	0	0	0	0	0	0	0	0	0	0	0	0	0	0	0	0	0	0	0	1	0	0	0	0	0	0	0	0	0	0	0	0	0	0
fr10137	orf_6796	-0.04249	-0.137908	1	1	VPS62	0	0	0	0	0	0	0	0	0	0	0	0	0	0	1	0	0	0	0	0	0	0	0	0	0	0	0	0	0	0	0	0	0	0	0	0	0	0	0	0
fr10141	RPPA09019	-0.203852	0.110553	0.200411	1	YKE2	0	0	0	0	0	0	0	0	1	0	0	0	0	0	0	0	0	0	0	0	0	0	0	0	0	0	0	0	0	0	0	0	0	0	0	0	0	0	0	0
fr10142	orf_13397	0.00499123	-0.147062	1	0.602939	HUL5	0	0	0	0	0	0	0	0	0	1	0	0	0	0	0	0	0	0	0	0	0	0	0	0	0	0	0	0	0	0	0	0	0	0	0	0	0	0	0	0
fr10144	RPPA05982	-0.25291	0.216672	0.00542535	0.00830617	CRD1	0	0	0	0	0	0	0	0	0	0	0	1	0	0	0	0	1	0	0	0	0	0	0	0	0	0	0	1	0	0	0	0	0	0	0	0	0	0	0	0
fr1015	RPPA05025	-0.415881	-0.648325	9.74e-05	1.68e-05	YBR074W	0	0	0	0	0	0	0	0	0	0	0	0	0	0	0	0	0	0	0	0	0	0	0	0	0	1	0	0	0	0	0	0	0	0	0	0	0	0	0	0
fr10160	RPPA08759	0.0231476	0.784668	1	1.26e-06	PUS7	0	0	0	0	0	0	0	0	0	0	0	0	0	0	0	0	1	0	0	0	0	0	0	0	0	0	0	0	1	0	0	0	0	0	0	1	0	0	0	0
fr10162	RPPA09944	0.44089	-0.285311	0.000162807	0.00474197	PIL1	0	0	0	0	0	0	0	0	0	0	0	0	0	0	1	1	0	0	0	0	0	0	0	0	0	0	0	1	0	1	0	0	0	0	0	0	0	0	0	0
fr10163	RPPA06257	-0.695806	-0.471983	0.000431306	0.0014801	NCE103	0	0	0	0	0	0	0	0	0	0	0	0	0	0	0	1	0	0	0	0	0	0	0	0	0	0	0	0	0	0	0	0	0	0	1	0	0	0	0	0
fr10166	RPPA11384	-0.182767	-0.322692	0.4589	0.0149512	TPC1	0	0	0	0	0	0	0	0	0	0	0	0	0	0	1	0	0	0	0	0	0	0	0	0	0	0	0	0	0	0	0	0	0	0	0	0	0	0	0	0
fr10170	RPPA10101	-0.771938	-0.0217329	3.04e-06	1	RPM2	0	0	0	0	0	0	1	1	0	0	0	0	0	0	0	0	1	0	0	0	0	0	0	0	0	0	0	0	1	0	0	0	0	0	0	0	0	0	0	0
fr10172	RPPA10663	-1.07885	-1.25718	7.88e-07	8.66e-09	SAM4	0	0	0	0	0	0	0	0	0	0	1	0	1	0	0	0	0	0	0	0	0	0	0	0	0	0	0	0	0	0	0	0	0	0	0	0	0	1	0	0
fr10174	RPPA05685	-1.54192	-1.74175	1.72e-08	1.74e-09	SSU1	0	0	0	0	0	0	0	0	0	0	0	0	0	0	1	0	0	0	0	0	0	0	0	0	0	0	0	0	0	0	0	0	0	0	0	0	0	0	0	0
fr10183	orf_9160	-0.244406	-0.606276	0.00681004	5.12e-06	PEF1	0	1	0	0	0	0	0	0	0	0	0	0	0	0	0	0	0	0	0	0	0	0	0	0	0	0	1	0	0	0	0	0	0	0	0	0	0	0	0	0
fr1019	RPPA04905	-0.185001	0.219217	0.166727	0.0174962	TFB3	0	0	0	0	0	1	1	0	0	0	0	0	0	0	0	1	0	0	0	0	1	0	0	0	0	0	0	0	1	0	0	0	0	0	0	0	0	0	0	0
fr102	RPPA10124	0.675335	-0.438253	9e-06	0.00752027	OPY2	1	0	0	0	0	0	0	0	0	0	0	0	0	0	0	1	0	0	0	0	1	0	0	0	1	0	0	0	0	0	0	0	0	0	1	0	0	0	0	0
fr10200	RPPA07265	0.328186	0.18379	0.00216249	0.0507076	YIL166C	0	0	0	0	0	0	0	0	0	0	0	0	0	0	1	0	0	0	0	0	0	0	0	0	0	0	0	0	0	0	0	0	0	0	0	0	0	0	0	0
fr10205	RPPA06560	-0.461695	-0.242816	0.000196317	0.0110134	YGR266W	0	0	0	0	0	0	0	0	0	0	0	0	0	0	0	0	0	0	0	0	0	0	0	0	0	1	0	0	0	0	0	0	0	0	0	0	0	0	0	0
fr10206	RPPA08786	-3.01693	-1.7762	9.18e-11	3.16e-09	ARG8	0	0	0	0	0	0	0	0	0	0	1	0	0	0	0	0	0	0	0	0	0	0	0	0	0	0	0	0	0	0	0	0	0	0	0	0	0	0	0	0
fr10211	RPPA04754	0.454125	0.118361	0.000112751	0.492453	CAT2	0	0	0	0	0	0	0	0	0	0	1	0	0	1	0	0	0	0	0	0	0	0	0	0	0	0	0	0	0	0	0	0	0	0	0	0	0	0	0	0
fr10216	orf_818	-0.358287	0.0291953	0.00569559	1	DLD3	0	0	0	0	0	0	0	0	0	0	0	0	0	0	0	0	0	0	0	0	0	0	0	0	0	0	0	0	0	0	0	0	0	0	0	0	0	0	0	1
fr10217	RPPA08780	-0.202052	0.954235	0.091522	2.5e-07	ESF2	0	0	0	0	0	0	0	0	0	0	0	0	0	0	0	0	1	0	0	0	0	0	0	0	0	0	0	0	1	0	0	0	0	0	0	1	0	0	0	0
fr10218	RPPA09504	-0.347589	-0.908281	0.00144099	4.3e-07	ASH1	0	0	0	0	0	0	1	0	0	0	0	0	0	0	0	0	0	0	0	0	0	0	1	0	0	0	1	0	1	0	0	0	0	0	0	0	0	0	0	0
fr10221	RPPA06282	-0.124694	-0.418768	1	0.000146059	UFD2	0	0	0	0	0	0	0	0	0	1	0	0	0	0	0	1	0	0	0	0	0	0	0	0	0	0	0	0	0	0	0	1	0	0	0	0	0	0	0	0
fr10228	RPPA10543	-0.587729	-0.293594	1.5e-05	0.00189348	INH1	0	0	0	1	0	0	0	0	0	0	0	0	0	0	1	0	0	0	0	0	0	0	0	0	0	0	0	0	0	0	0	0	0	0	0	0	0	0	1	0
fr10231	RPPA11553	-0.0790582	0.120689	1	0.266609	SCD6	0	0	0	0	0	0	0	0	0	0	0	0	0	0	0	0	0	0	0	0	0	0	0	0	0	0	0	0	1	0	0	0	0	0	0	0	0	0	0	0
fr10237	RPPA04806	-1.34498	-0.855765	2.27e-06	1.66e-06	DIB1	0	0	0	0	0	0	0	0	0	0	0	0	0	0	0	0	0	0	0	0	0	0	0	0	0	0	0	0	1	0	0	0	0	0	0	0	0	0	0	0
fr10254	orf_5072	0.0332645	-0.168349	1	0.108866	PDC5	0	0	0	1	0	0	0	0	0	0	0	0	0	0	0	0	0	0	0	0	0	0	0	0	0	0	0	0	0	0	0	0	0	0	0	0	0	0	0	0
fr10259	RPPA04178	-0.420399	0.40348	0.000114349	9.42e-05	TIF3	0	0	0	0	0	0	0	1	0	0	0	0	0	0	0	0	0	0	0	0	0	0	0	0	0	0	0	0	0	0	0	0	0	0	0	0	0	0	0	0
fr10263	RPPA04388	-0.391483	-0.84936	0.00412795	1.08e-05	AMD2	0	0	0	0	0	0	0	0	0	0	0	0	0	0	0	0	0	0	0	0	0	0	0	0	0	1	0	0	0	0	0	0	0	0	0	0	0	0	0	0
fr10265	RPPA11588	0.254566	0.0256579	0.0147144	1	BRO1	0	0	0	0	0	1	0	0	0	1	0	0	0	0	1	0	1	0	0	0	0	0	0	0	0	0	0	0	0	1	0	1	0	0	1	0	0	0	0	0
fr10268	orf_1148	0.443781	1.04709	0.00155229	4.08e-07	YNL043C	0	0	0	0	0	0	0	0	0	0	0	0	0	0	0	0	0	0	0	0	0	0	0	0	0	1	0	0	0	0	0	0	0	0	0	0	0	0	0	0
fr10277	RPPA04724	0.0609279	0.0512703	1	1	YPD1	0	0	0	0	0	0	0	0	0	0	0	0	0	0	0	1	0	0	0	0	0	0	0	0	1	0	0	0	0	0	0	0	0	0	0	0	0	0	0	0
fr10284	RPPA07374	-0.485945	-0.392652	0.000110169	0.000112029	DUG3	0	0	0	0	0	0	0	0	0	0	0	0	0	0	0	0	0	0	0	0	0	0	0	0	0	0	0	0	0	0	0	0	0	0	0	0	0	0	1	0
fr10287	RPPA06784	0.753925	0.582882	4.41e-06	6.26e-06	RSM10	0	0	0	0	0	0	0	1	0	0	0	0	0	0	0	0	0	0	0	0	0	0	0	0	0	0	0	0	0	0	0	0	0	0	0	0	0	0	0	0
fr10293	RPPA09367	0.203914	-0.349244	0.0151738	0.000191461	DOA1	0	0	0	0	0	1	0	0	0	1	0	0	0	0	0	1	0	0	0	0	0	0	0	0	0	0	0	0	0	0	0	1	0	0	0	0	0	0	0	0
fr10294	RPPA06044	0.129202	-0.421882	1	0.0011511	ADK1	0	0	0	0	0	0	0	0	0	0	0	0	0	0	0	0	0	0	0	0	0	0	0	0	0	0	0	0	0	0	0	0	0	0	0	0	0	0	0	1
fr10296	RPPA07738	-0.245149	-0.0251356	0.0149527	1	BRR2	0	0	0	0	0	0	0	0	0	0	0	0	0	0	0	0	0	0	0	0	0	0	0	0	0	0	0	0	1	0	0	0	0	0	0	0	0	0	0	0
fr103	RPPA11651	0.457331	0.123006	8.68e-05	1	COQ3	0	0	0	0	0	0	0	0	0	0	0	0	0	0	0	0	0	0	0	0	0	0	0	0	0	0	0	0	0	0	0	0	0	0	0	0	0	0	1	0
fr10301	RPPA05230	-0.191146	0.230539	0.059561	1	RPL22A	0	0	0	0	0	0	0	1	0	0	0	0	0	0	0	0	0	0	0	0	0	0	0	0	0	0	0	0	0	0	0	0	0	0	0	0	0	0	0	0
fr10302	RPPA07120	0.501703	0.191176	0.000549003	0.131848	DNL4	0	0	0	0	0	1	0	0	0	0	0	0	0	0	0	1	0	0	0	0	0	0	0	0	0	0	0	0	0	0	0	0	0	0	0	0	0	0	0	0
fr10305	RPPA12134	-1.21045	-0.864671	1.08e-07	3.39e-07	DSE1	0	1	0	0	0	0	0	0	0	0	0	0	0	0	0	0	0	0	0	0	0	0	0	0	0	0	0	0	0	0	0	0	0	0	0	0	0	0	0	0
fr10309	RPPA07975	-0.611005	-0.0166627	2.54e-05	1	CDC6	0	0	0	0	0	1	1	0	0	0	0	0	0	0	0	0	1	0	0	0	1	0	0	0	0	0	0	0	1	0	0	0	0	0	0	0	0	0	0	0
fr10311	orf_5252	0.396435	-0.469987	0.000334525	0.000218399	YOR052C	0	0	0	0	0	0	0	0	0	0	0	0	0	0	0	0	0	0	0	0	0	0	0	0	0	1	0	0	0	0	0	0	0	0	0	0	0	0	0	0
fr10321	RPPA05067	-0.362727	0.0964947	0.00177522	1	RPS3	0	0	0	0	0	0	0	1	0	0	0	0	0	0	0	1	0	0	0	0	0	0	0	0	0	0	0	0	0	0	0	0	0	0	0	0	0	0	0	0
fr10331	RPPA08890	-0.94615	-0.58641	0.00324087	6.26e-06	NUM1	0	0	0	0	0	0	0	0	0	0	0	0	0	0	1	0	1	0	1	0	0	0	0	0	0	0	0	0	0	0	0	0	0	0	0	0	0	0	0	0
fr10332	orf_21358	1.68182	0.179349	2.41e-06	0.103571	YKR033C	0	0	0	0	0	0	0	0	0	0	0	0	0	0	0	0	0	0	0	0	0	0	0	0	0	1	0	0	0	0	0	0	0	0	0	0	0	0	0	0
fr10334	orf_8811	-1.8619	0.720844	3.15e-09	1.51e-06	PCK1	0	0	1	0	0	0	0	0	0	0	0	0	0	0	0	0	0	0	0	0	0	0	0	0	0	0	0	0	0	0	0	0	0	0	0	0	0	0	0	0
fr10335	orf_9055	0.100558	-0.0156357	1	1	ALT2	0	0	0	0	0	0	0	0	0	0	0	0	0	0	0	0	0	0	0	0	0	0	0	0	0	1	0	0	0	0	0	0	0	0	0	0	0	0	0	0
fr10336	RPPA08506	0.91625	-0.680701	7.81e-06	6.97e-05	AHP1	0	0	0	0	0	0	0	0	0	0	0	0	0	0	0	1	0	0	0	0	0	0	0	0	0	0	0	0	0	0	1	0	0	0	1	0	0	0	0	0
fr10340	RPPA10395	-0.22661	-1.00611	0.0117496	4.71e-08	NPC2	0	0	0	0	0	0	0	0	0	0	0	0	0	0	1	0	0	0	0	0	0	0	0	0	0	0	0	0	0	0	0	0	0	0	0	0	0	0	0	0
fr10348	RPPA06511	-0.417604	0.184634	0.000209858	0.0209231	YHR020W	0	0	0	0	0	0	0	1	0	0	1	0	0	0	0	0	0	0	0	0	0	0	0	0	0	0	0	0	1	0	0	0	0	0	0	0	0	0	0	0
fr10352	RPPA05892	-0.0556716	0.0871861	1	1	VAS1	0	0	0	0	0	0	0	1	0	0	1	0	0	0	0	0	0	0	0	0	0	0	0	0	0	0	0	0	1	0	0	0	0	0	0	0	0	0	0	0
fr10356	RPPA05630	0.370294	-0.50865	0.0084951	0.000328965	PIN3	0	0	0	0	0	0	0	0	0	0	0	0	0	0	0	0	1	0	1	0	0	0	0	0	0	0	0	0	0	0	0	0	0	0	0	0	0	0	0	0
fr10358	orf_13456	-0.384126	0.0221155	0.001365	1	SNA2	0	0	0	0	0	0	0	0	0	0	0	0	0	0	0	0	0	0	0	0	0	0	0	0	0	1	0	0	0	0	0	0	0	0	0	0	0	0	0	0
fr1036	RPPA06152	-0.0439349	-0.427268	1	0.000218836	PAH1	0	0	0	1	0	0	0	0	0	0	0	1	0	0	0	0	0	0	0	0	0	0	0	0	0	0	0	0	0	0	0	0	0	0	0	0	1	0	0	0
fr10360	RPPA07291	-0.863511	-0.759849	2.68e-06	1.52e-06	YNL320W	0	0	0	0	0	0	0	0	0	0	0	0	0	0	0	0	0	0	0	0	0	0	0	0	0	1	0	0	0	0	0	0	0	0	0	0	0	0	0	0
fr10372	RPPA05538	-0.515084	-0.426538	0.0003878	0.000116377	SRB7	0	0	0	0	0	0	1	0	0	0	0	0	0	0	0	0	0	0	0	0	0	0	0	0	0	0	0	0	1	0	0	0	0	0	0	0	0	0	0	0
fr10373	RPPA07714	0.26667	0.204116	0.0061297	0.0380361	YDL156W	0	0	0	0	0	0	0	0	0	0	0	0	0	0	0	0	0	0	0	0	0	0	0	0	0	1	0	0	0	0	0	0	0	0	0	0	0	0	0	0
fr10379	RPPA04954	0.280545	0.143948	0.00725759	0.131652	AYR1	0	0	0	0	0	0	0	0	0	0	0	1	0	0	0	0	0	0	0	0	0	0	0	0	0	0	0	0	0	0	0	0	0	0	0	0	0	0	0	0
fr10381	RPPA10915	-0.307254	-0.595849	0.00111468	1.14e-05	SBE22	0	0	0	0	0	0	0	0	0	0	0	0	0	0	0	0	0	0	0	1	0	0	0	0	0	0	0	0	0	0	0	0	0	0	0	0	0	0	0	0
fr10382	orf_24367	0.0356071	0.120303	1	1	YBP2	0	0	0	0	0	0	0	0	0	0	0	0	0	0	0	0	0	0	0	0	0	0	0	0	0	1	0	0	0	0	0	0	0	0	0	0	0	0	0	0
fr10387	orf_5309	-0.0477758	0.81187	1	9.88e-07	SPC3	0	0	0	0	0	0	0	0	0	1	0	0	0	0	1	0	0	0	0	0	0	0	0	0	0	0	0	0	0	0	0	0	0	0	0	0	0	0	0	0
fr10392	RPPA10733	-0.00361356	0.120994	1	1	RPB4	0	0	0	0	0	1	1	0	0	0	0	0	0	0	1	0	1	0	0	0	0	0	0	0	0	0	0	0	1	0	0	0	0	0	0	0	0	0	0	0
fr10394	RPPA06988	0.135203	0.725307	1	4.77e-05	DUS1	0	0	0	0	0	0	0	0	0	0	0	0	0	0	0	0	0	0	0	0	0	0	0	0	0	0	0	0	1	0	0	0	0	0	0	0	0	0	0	0
fr10399	RPPA09869	0.436653	0.310004	0.000178199	0.00345461	YKE4	0	0	0	0	0	0	0	0	0	0	0	0	0	0	1	0	0	0	0	0	0	0	0	0	0	0	0	0	0	0	0	0	0	0	0	0	0	0	0	0
fr10405	RPPA08337	-0.715176	-0.725952	7.33e-06	1.28e-06	GDE1	0	0	0	0	0	0	0	0	0	0	0	1	0	0	0	0	0	0	0	0	0	0	0	0	0	0	0	0	0	0	0	0	0	0	0	0	0	0	0	0
fr10416	RPPA06468	0.381971	-0.0142426	0.00081109	1	LSC1	0	0	1	1	0	0	0	0	0	0	0	0	0	0	0	0	0	0	0	0	0	0	0	0	0	0	0	0	0	0	0	0	0	0	0	0	1	0	1	0
fr10421	RPPA11089	-0.17494	0.274216	0.0784855	0.00119221	RPP1A	0	0	0	0	0	1	0	1	0	0	0	0	0	0	0	0	1	0	0	0	0	0	0	0	0	0	0	0	0	0	0	0	0	0	0	0	0	0	0	0
fr10432	RPPA06242	-0.0342397	0.425354	1	5.12e-05	TOP1	0	0	0	0	0	1	1	0	0	0	0	0	0	0	0	0	1	0	0	0	1	0	0	0	0	0	0	0	1	0	0	0	0	0	0	0	0	0	0	0
fr10436	RPPA05567	0.588637	1.29504	1.27e-05	2.54e-08	YLR104W	0	0	0	0	0	0	0	0	0	0	0	0	0	0	0	0	0	0	0	0	0	0	0	0	0	1	0	0	0	0	0	0	0	0	0	0	0	0	0	0
fr10438	RPPA08004	0.00903315	-0.0371777	1	1	MTW1	0	0	0	0	0	0	0	0	0	0	0	0	0	0	0	0	0	0	0	0	0	0	0	0	0	0	0	0	0	0	0	0	0	0	0	0	0	0	0	1
fr10445	RPPA08221	0.272731	-0.0782923	0.00419022	1	YPL108W	0	0	0	0	0	0	0	0	0	0	0	0	0	0	0	0	0	0	0	0	0	0	0	0	0	1	0	0	0	0	0	0	0	0	0	0	0	0	0	0
fr10447	RPPA09524	-0.325376	-0.433786	0.00370922	0.00212246	DCP2	0	0	0	0	0	0	0	0	0	0	0	0	0	0	0	0	0	0	0	0	0	0	0	0	0	0	0	0	1	0	0	0	0	0	0	0	0	0	0	0
fr10464	RPPA07788	-0.0857326	-0.286243	1	0.00770429	ATG1	0	0	0	0	0	0	0	0	0	0	0	0	0	0	0	0	1	0	0	0	0	0	0	0	0	0	0	0	0	0	0	0	0	0	0	0	0	0	0	0
fr10468	RPPA04714	0.136331	-0.0631405	0.634782	1	GGA2	0	0	0	0	0	0	0	0	0	0	0	0	0	0	1	0	0	0	0	0	0	0	0	0	0	0	0	0	0	1	0	1	0	0	0	0	0	0	0	0
fr10471	RPPA08836	0.174096	-0.0749711	1	1	CDC25	0	0	0	0	0	0	0	0	0	0	0	0	0	0	0	0	0	0	0	0	1	0	0	0	1	0	0	0	0	0	0	0	0	0	0	0	0	0	0	0
fr10475	RPPA05175	0.67841	-0.353451	1e-05	0.00102853	ENO1	0	0	1	0	0	0	0	0	0	0	0	0	0	0	0	0	1	0	0	0	0	0	0	0	0	0	0	1	0	0	0	0	0	0	0	0	0	0	0	0
fr10479	orf_2910	-0.0255408	-0.222298	1	1	CAF130	0	0	0	0	0	0	1	0	0	0	0	0	0	0	0	0	0	0	0	0	0	0	0	0	0	0	0	0	1	0	0	0	0	0	0	0	0	0	0	0
fr10481	RPPA08063	-0.155399	0.0907871	0.193874	1	RVB2	0	0	0	0	0	1	1	0	0	0	0	0	0	0	0	0	1	0	0	0	0	0	0	0	0	0	0	0	1	0	0	0	0	0	0	1	0	0	0	0
fr10486	RPPA11012	-1.28587	-0.00268095	6.43e-08	1	NQM1	0	0	0	0	0	0	0	0	0	0	0	0	0	0	0	0	0	0	0	0	0	0	0	0	0	1	0	0	0	0	0	0	0	0	0	0	0	0	0	0
fr10488	RPPA04457	-0.462022	-0.521463	0.000244019	0.000124656	MIH1	0	0	0	0	0	0	0	0	0	0	0	0	0	0	0	0	0	0	0	0	1	0	0	0	0	0	0	0	0	0	0	0	0	0	0	0	0	0	0	0
fr10490	RPPA05465	0.190189	0.0821502	0.151501	1	RTG3	0	0	0	0	0	0	1	0	0	0	0	0	0	0	0	0	0	0	0	0	0	0	0	0	1	0	0	0	1	0	0	0	0	0	0	0	0	0	0	0
fr10498	RPPA04467	-1.09522	0.262587	1.74e-07	0.00374072	TPO3	0	0	0	0	0	0	0	0	0	0	0	0	0	0	1	0	0	0	0	0	0	0	0	0	0	0	0	0	0	0	0	0	0	0	0	0	0	0	0	0
fr10503	RPPA10263	-0.217243	-0.418453	0.02888	0.000146067	FYV7	0	0	0	0	0	0	0	0	0	0	0	0	0	0	0	0	1	0	0	0	0	0	0	0	0	0	0	0	1	0	0	0	0	0	0	1	0	0	0	0
fr10505	RPPA05473	-0.438164	-4.21318	0.00113358	8.24e-12	ARO9	0	0	0	0	0	0	0	0	0	0	1	0	1	0	0	0	0	0	0	0	0	0	0	0	0	0	0	0	0	0	0	0	0	0	0	0	0	0	0	0
fr10508	RPPA04521	0.204476	0.144799	0.0512423	0.172104	FMP25	0	0	0	0	0	0	0	0	0	0	0	0	0	0	0	0	0	0	0	0	0	0	0	0	0	1	0	0	0	0	0	0	0	0	0	0	0	0	0	0
fr10509	RPPA06322	-1.0435	0.0127072	1.56e-06	1	MNN4	0	0	0	0	0	0	0	0	0	1	0	0	0	0	0	1	0	0	0	0	0	0	0	0	0	0	0	0	0	0	0	0	0	0	0	0	0	0	0	0
fr10511	RPPA09414	0.710015	-0.301518	1.09e-05	0.00123002	TRX1	0	0	0	0	0	1	0	0	0	0	0	0	0	0	1	1	1	0	0	0	0	0	0	0	0	0	0	1	0	1	1	0	0	0	1	0	0	0	0	0
fr10513	RPPA04686	0.279121	0.8481	0.00994544	1.01e-05	SPF1	0	0	0	0	0	0	0	0	0	1	0	0	0	0	0	0	0	0	0	0	0	0	0	0	0	0	0	0	0	0	1	0	0	0	0	0	0	0	0	0
fr10517	RPPA05417	0.441467	0.213851	0.000162345	0.00610655	PIH1	0	0	0	0	0	0	0	0	1	0	0	0	0	0	0	0	1	0	0	0	0	0	0	0	0	0	1	0	1	0	0	0	0	0	0	1	0	0	0	0
fr10521	RPPA08867	0.168212	0.488046	1	2.2e-05	POP1	0	0	0	0	0	0	0	0	0	0	0	0	0	0	0	0	1	0	0	0	0	0	0	0	0	0	0	0	1	0	0	0	0	0	0	1	0	0	0	0
fr10524	RPPA04857	0.2409	0.526078	0.0153851	2.75e-05	TIM54	0	0	0	0	0	0	0	0	0	0	0	0	0	0	1	0	1	0	0	0	0	0	0	0	0	0	0	1	0	0	0	0	0	0	0	0	0	0	0	0
fr10526	orf_11699	0.144154	-0.926971	0.402305	2.4e-06	YHR112C	0	0	0	0	0	0	0	0	0	0	0	0	0	0	0	0	0	0	0	0	0	0	0	0	0	0	0	0	0	0	0	0	0	0	0	0	0	0	0	1
fr10530	RPPA06019	-0.0521687	0.038952	1	1	RCO1	0	0	0	0	0	1	0	0	0	1	0	0	0	0	0	0	1	0	0	0	0	0	0	0	0	0	0	0	0	0	0	0	0	0	0	0	0	0	0	0
fr10532	RPPA06931	-0.841532	-0.927338	7.27e-07	2.41e-07	ITR2	0	0	0	0	0	0	0	0	0	0	0	0	0	0	1	0	0	0	0	0	0	0	0	0	0	0	0	0	0	0	0	0	0	0	0	0	0	0	0	0
fr10546	RPPA09343	-0.160789	-0.500584	0.507671	3.77e-05	RPN8	0	0	0	0	0	0	0	0	0	0	0	0	0	0	0	0	0	0	0	0	0	0	0	0	0	0	0	0	0	0	0	1	0	0	0	0	0	0	0	0
fr1055	RPPA09867	-0.251118	-0.576907	0.00366974	6.35e-06	BCY1	0	0	0	0	0	0	0	0	0	0	0	0	0	0	0	0	0	0	0	0	0	0	0	0	1	0	0	0	0	0	0	0	0	0	0	0	0	0	0	0
fr10550	orf_19895	-0.91675	-1.21651	4.49e-06	1.26e-06	PDC5	0	0	0	1	0	0	0	0	0	0	0	0	0	0	0	0	0	0	0	0	0	0	0	0	0	0	0	0	0	0	0	0	0	0	0	0	0	0	0	0
fr10557	RPPA11109	-0.0496617	-0.651863	1	2.5e-06	RPE1	0	0	1	0	0	0	0	0	0	0	0	0	0	1	0	0	0	0	0	0	0	0	0	0	0	0	0	0	0	0	0	0	0	0	0	0	0	0	1	0
fr10559	RPPA07473	-0.133847	-0.428434	1	0.00509256	YJL055W	0	0	0	0	0	0	0	0	0	0	0	0	0	0	0	0	0	0	0	0	0	0	0	0	0	1	0	0	0	0	0	0	0	0	1	0	0	0	0	0
fr10565	RPPA08213	-0.263015	-0.146685	0.244429	1	PXA1	0	0	0	0	0	0	0	0	0	0	0	0	0	0	1	0	0	0	0	0	0	0	0	0	0	0	0	0	0	0	0	0	0	0	0	0	0	0	0	0
fr10568	RPPA08261	0.418835	0.288686	9.96e-05	0.00158629	PMI40	0	0	1	0	0	0	0	0	0	1	0	0	0	0	0	0	0	0	0	1	0	0	0	0	0	0	0	0	0	0	0	0	0	0	0	0	0	0	0	0
fr10569	RPPA07332	-0.0173705	0.147999	1	0.165932	RPB3	0	0	0	0	0	0	1	0	0	0	0	0	0	0	0	0	0	0	0	0	0	0	0	0	0	0	0	0	1	0	0	0	0	0	0	0	0	0	0	0
fr10575	RPPA04132	1.76235	1.94359	1.16e-07	2.22e-08	SEC61	0	0	0	0	0	0	0	0	0	0	0	0	0	0	1	0	0	0	0	0	0	0	0	0	0	0	0	0	0	0	0	0	0	0	0	0	0	0	0	0
fr10576	RPPA11043	-0.0306387	-0.613277	1	2.43e-06	YGL085W	0	0	0	0	0	0	0	0	0	0	0	0	0	0	0	0	0	0	0	0	0	0	0	0	0	1	0	0	0	0	0	0	0	0	0	0	0	0	0	0
fr1058	RPPA07899	-1.61148	-0.376884	1.69e-08	0.000113118	QCR6	0	0	0	1	1	0	0	0	0	0	0	0	0	0	0	0	0	0	0	0	0	0	0	0	0	0	0	0	0	0	0	0	0	0	0	0	1	0	0	0
fr10580	RPPA07288	0.168396	0.0593578	1	1	LAS1	0	0	0	0	0	0	0	0	0	0	0	0	0	0	0	0	0	0	0	0	0	1	0	0	0	0	1	0	0	0	0	0	0	0	0	0	0	0	0	0
fr10582	RPPA12109	-0.320005	-0.712772	0.00235646	3.44e-05	BGL2	0	0	0	0	0	0	0	0	0	0	0	0	0	0	0	0	0	0	0	1	0	0	0	0	0	0	0	0	0	0	0	0	0	0	0	0	0	0	0	0
fr10585	RPPA08982	0.826815	0.759192	2.91e-06	2.18e-06	MRPS5	0	0	0	0	0	0	0	1	0	0	0	0	0	0	0	0	0	0	0	0	0	0	0	0	0	0	0	0	0	0	0	0	0	0	0	0	0	0	0	0
fr10600	RPPA06161	-5.68175	-5.41427	3.56e-09	8.64e-12	MEP2	0	0	0	0	0	0	0	0	0	0	0	0	0	0	1	0	0	0	0	0	0	0	1	0	0	0	1	0	0	0	0	0	0	0	0	0	0	0	0	0
fr10608	RPPA07539	-0.0890819	-0.759793	1	3.57e-06	GTO3	0	0	0	0	0	0	0	0	0	0	0	0	0	0	0	0	0	0	0	0	0	0	0	0	0	0	0	0	0	0	0	0	0	0	0	0	0	0	1	0
fr10611	orf_8451	-0.88596	-0.56138	9.81e-07	1.48e-05	NPL3	0	0	0	0	0	0	0	0	0	0	0	0	0	0	1	0	0	0	0	0	0	0	1	0	0	0	1	0	0	0	0	0	0	0	0	0	0	0	0	0
fr10612	RPPA07405	-0.173266	-0.256987	1	0.104465	SAK1	0	0	1	0	0	1	0	0	0	1	0	0	0	0	0	0	0	0	0	0	0	0	0	0	0	0	0	0	0	0	0	0	0	0	0	0	0	0	0	0
fr1062	RPPA11379	-0.736506	-1.40954	3.08e-06	4.26e-09	YKL151C	0	0	0	0	0	0	0	0	0	0	0	0	0	0	0	0	0	0	0	0	0	0	0	0	0	1	0	0	0	0	0	0	0	0	0	0	0	0	0	0
fr10622	RPPA10045	-0.129232	-0.239356	1	0.482805	YPR084W	0	0	0	0	0	0	0	0	0	0	0	0	0	0	0	0	0	0	0	0	0	0	0	0	0	1	0	0	0	0	0	0	0	0	0	0	0	0	0	0
fr10623	RPPA06303	-0.355024	-0.49704	0.0198086	0.00111085	YPL279C	0	0	0	0	0	0	0	0	0	0	0	0	0	0	0	0	0	0	0	0	0	0	0	0	0	1	0	0	0	0	0	0	0	0	0	0	0	0	0	0
fr10625	orf_25554	-0.334171	-0.883702	0.00104824	4.27e-07	SNQ2	0	0	0	0	0	0	0	0	0	0	0	0	0	0	0	1	0	0	0	0	0	0	0	0	0	0	0	0	0	0	0	0	0	0	1	0	0	0	0	0
fr10635	orf_13891	-0.149937	-0.346617	1	0.00330558	ADE5,7	0	0	0	0	0	0	0	0	0	0	0	0	1	0	0	0	0	0	0	0	0	0	0	0	0	0	0	0	0	0	0	0	0	0	0	0	0	0	0	0
fr10636	RPPA06333	0.561185	0.190556	4.07e-05	0.0598313	ERG6	0	0	0	0	0	0	0	0	0	0	0	1	0	0	0	0	0	0	0	0	0	0	0	0	0	0	0	0	0	0	0	0	0	0	0	0	0	0	0	0
fr10638	RPPA05021	-0.056732	0.138453	1	0.152192	XDJ1	0	0	0	0	0	1	0	0	0	0	0	0	0	0	0	0	1	0	0	0	0	0	0	0	0	0	0	0	0	0	0	0	0	0	0	0	0	0	0	0
fr10640	RPPA06004	0.498478	1.04799	0.00341184	1.92e-07	LOC1	0	0	0	0	0	0	0	0	0	0	0	0	0	0	0	0	1	0	0	0	0	0	0	0	0	0	0	0	0	0	0	0	0	0	0	1	0	0	0	0
fr10641	RPPA09759	-0.355176	-0.0235177	0.00141483	1	CWC24	0	0	0	0	0	0	0	0	0	0	0	0	0	0	0	0	0	0	0	0	0	0	0	0	0	1	0	0	0	0	0	0	0	0	0	0	0	0	0	0
fr10642	RPPA06485	-1.10998	-1.26202	4.25e-07	2.11e-08	PAN6	0	0	0	0	0	0	0	0	0	0	0	0	0	0	0	0	0	0	0	0	0	0	0	0	0	0	0	0	0	0	0	0	0	0	0	0	0	0	1	0
fr10643	RPPA11339	-0.225656	0.42764	0.0106748	0.000100694	NUP2	0	0	0	0	0	1	1	0	0	0	0	0	0	0	1	0	1	1	0	0	0	0	0	0	0	0	0	0	1	0	0	0	0	0	0	0	0	0	0	0
fr10645	RPPA09699	0.147354	-0.137887	0.443508	0.36065	CUE5	0	0	0	0	0	0	0	0	0	0	0	0	0	0	0	0	0	0	0	0	0	0	0	0	0	1	0	0	0	0	0	0	0	0	0	0	0	0	0	0
fr10646	RPPA06025	0.243355	0.987288	0.00923903	6.54e-07	PTC3	0	0	0	0	0	0	0	0	0	1	0	0	0	0	0	1	0	0	0	0	1	0	0	0	1	0	0	0	0	0	0	0	0	0	0	0	0	0	0	0
fr10647	RPPA07611	-0.362821	1.25807	0.000558808	1.01e-08	PWP2	0	1	0	0	0	0	0	0	0	0	0	0	0	0	0	0	1	0	0	0	0	0	0	0	0	0	1	0	1	0	0	0	0	0	0	1	0	0	0	0
fr10652	RPPA07876	0.0144989	-0.0408054	1	1	TRM9	0	0	0	0	0	0	0	0	0	0	0	0	0	0	0	1	0	0	0	0	0	0	0	0	0	0	0	0	1	0	0	0	0	0	0	0	0	0	0	0
fr10655	RPPA04052	-0.852732	-0.517641	7.33e-07	1.22e-05	CFT1	0	0	0	0	0	0	1	0	0	0	0	0	0	0	0	0	0	0	0	0	0	0	0	0	0	0	0	0	1	0	0	0	0	0	0	0	0	0	0	0
fr10657	RPPA11378	0.224548	0.0414402	0.0263239	1	YNL217W	0	0	0	0	0	0	0	0	0	0	0	0	0	0	0	0	0	0	0	0	0	0	0	0	0	1	0	0	0	0	0	0	0	0	0	0	0	0	0	0
fr10662	RPPA05844	-1.21979	-0.936536	7.35e-07	3.29e-07	GLG1	0	0	1	1	0	0	0	0	0	0	0	0	0	0	0	0	0	0	0	0	0	0	0	0	0	0	0	0	0	0	0	0	0	0	0	0	0	0	0	0
fr10675	RPPA06490	0.541949	0.0785576	0.00100383	1	FZO1	0	0	0	0	0	0	0	0	0	0	0	0	0	0	0	0	1	0	0	0	0	0	0	0	0	0	0	0	0	0	0	0	0	0	0	0	0	0	0	0
fr10677	RPPA07358	-0.309557	0.25754	1	0.00807114	CAN1	0	0	0	0	0	0	0	0	0	0	0	0	0	0	1	0	0	0	0	0	0	0	0	0	0	0	0	0	0	0	0	0	0	0	0	0	0	0	0	0
fr10684	orf_17736	-0.554311	-0.472767	2.26e-05	0.000113449	UPC2	0	0	0	0	0	0	0	0	0	0	0	1	0	0	0	0	0	0	0	0	0	0	0	0	0	0	0	0	0	0	0	0	0	0	0	0	0	0	0	0
fr10688	RPPA11372	-0.126558	0.0236488	1	1	PDE1	0	0	0	0	0	0	0	0	0	0	0	0	0	0	0	0	0	0	0	0	0	0	0	0	1	0	0	0	0	0	0	0	0	0	0	0	0	0	0	0
fr1069	RPPA06766	-0.335331	-0.0957584	0.0117005	1	GIN4	0	1	0	0	0	0	0	0	0	1	0	0	0	0	0	0	1	0	1	0	1	1	0	0	0	0	1	0	0	0	0	0	0	0	0	0	0	0	0	0
fr10692	RPPA05645	-0.657661	-0.614032	1.72e-05	9.45e-06	PDR16	0	0	0	0	0	0	0	0	0	0	0	1	0	0	1	0	0	0	0	0	0	0	0	0	0	0	0	0	0	0	0	0	0	0	1	0	0	0	0	0
fr10693	RPPA06200	-0.188788	1.20494	0.0893881	2.82e-08	LHP1	0	0	0	0	0	0	0	0	0	0	0	0	0	0	0	0	0	0	0	0	0	0	0	0	0	0	0	0	1	0	0	0	0	0	0	0	0	0	0	0
fr10694	RPPA04596	-0.574694	0.236353	2.74e-05	0.00327991	DRE2	0	0	0	0	0	0	0	0	0	0	0	0	0	0	0	0	0	0	0	0	0	0	0	0	0	1	0	0	0	0	0	0	0	0	0	0	0	0	0	0
fr10705	RPPA11483	-0.484049	-0.323859	0.00134687	0.00222053	GRC3	0	0	0	0	0	0	0	0	0	0	0	0	0	0	0	0	1	0	0	0	0	0	0	0	0	0	0	0	1	0	0	0	0	0	0	1	0	0	0	0
fr10708	RPPA11978	0.0113299	-0.0053679	1	1	VPS55	0	0	0	0	0	0	0	0	0	0	0	0	0	0	1	0	0	0	0	0	0	0	0	0	0	0	0	0	0	1	0	0	0	0	0	0	0	0	0	0
fr10711	RPPA06904	-0.0391691	-0.449594	1	3.6e-05	TEL2	0	0	0	0	0	1	0	0	0	0	0	0	0	0	0	0	1	0	0	0	0	0	0	0	0	0	0	0	0	0	0	0	0	0	0	0	0	0	0	0
fr10720	RPPA06270	-0.221813	0.283935	0.0314129	0.0134708	ICE2	0	0	0	0	0	0	0	0	0	0	0	0	0	0	0	0	1	0	0	0	0	0	0	0	0	0	0	0	0	0	0	0	0	0	0	0	0	0	0	0
fr10723	RPPA06710	0.163431	-1.10187	0.0995376	5.67e-08	MGT1	0	0	0	0	0	1	0	0	0	0	0	0	0	0	0	1	0	0	0	0	0	0	0	0	0	0	0	0	0	0	0	0	0	0	0	0	0	0	0	0
fr10727	RPPA08320	-0.594036	-0.738745	1.16e-05	9.86e-07	YEH1	0	0	0	0	0	0	0	0	0	0	0	1	0	0	0	0	0	0	0	0	0	0	0	0	0	0	0	0	0	0	0	0	0	0	0	0	0	0	0	0
fr10728	RPPA08057	-0.383312	0.765726	0.000971144	0.000154749	UTP8	0	0	0	0	0	0	0	0	0	0	0	0	0	0	0	0	1	0	0	0	0	0	0	0	0	0	0	0	1	0	0	0	0	0	0	1	0	0	0	0
fr10729	RPPA07635	-0.124607	-0.241888	1	0.0369248	TOS3	0	0	1	0	0	0	0	0	0	1	0	0	0	0	0	0	0	0	0	0	0	0	0	0	0	0	0	0	0	0	0	0	0	0	0	0	0	0	0	0
fr10733	RPPA04235	0.00954211	0.19423	1	0.0412804	SWS2	0	0	0	0	0	0	0	1	0	0	0	0	0	0	0	0	0	0	0	0	0	0	0	0	0	0	0	0	0	0	0	0	1	0	0	0	0	0	0	0
fr10746	RPPA06277	-0.20021	-0.666929	0.304731	6.52e-05	YKR023W	0	0	0	0	0	0	0	0	0	0	0	0	0	0	0	0	0	0	0	0	0	0	0	0	0	1	0	0	0	0	0	0	0	0	0	0	0	0	0	0
fr1075	RPPA06664	0.0791299	-0.118056	1	1	NUP192	0	0	0	0	0	0	0	0	0	0	0	0	0	0	0	0	1	1	0	0	0	0	0	0	0	0	0	0	0	0	0	0	0	0	0	0	0	0	0	0
fr10751	RPPA06661	-0.0719002	-0.519938	1	7.76e-05	SOK1	0	0	0	0	0	0	0	0	0	0	0	0	0	0	0	0	0	0	0	0	0	0	0	0	1	0	0	0	0	0	0	0	0	0	0	0	0	0	0	0
fr10758	RPPA10554	-1.1716	-2.0235	8.92e-08	4.29e-09	THI4	0	0	0	0	0	0	0	0	0	0	0	0	0	1	0	0	1	0	0	0	0	0	0	0	0	0	0	0	0	0	0	0	0	0	0	0	0	0	0	0
fr10768	orf_13053	-0.406174	-0.474857	0.00890144	0.000575103	FSH1	0	0	0	0	0	0	0	0	0	0	0	0	0	0	0	0	0	0	0	0	0	0	0	0	0	1	0	0	0	0	0	0	0	0	0	0	0	0	0	0
fr10780	RPPA07496	-0.390098	-0.166814	0.000316318	0.0507214	YFR011C	0	0	0	0	0	0	0	0	0	0	0	0	0	0	0	0	0	0	0	0	0	0	0	0	0	1	0	0	0	0	0	0	0	0	0	0	0	0	0	0
fr10786	orf_2429	1.39443	2.42964	1.2e-07	7.71e-11	DSD1	0	0	0	0	0	0	0	0	0	0	0	0	0	0	0	0	0	0	0	0	0	0	0	0	0	1	0	0	0	0	0	0	0	0	0	0	0	0	0	0
fr10787	orf_20424	-0.0777954	-0.594409	1	0.000108907	EXG2	0	0	0	0	0	0	0	0	0	0	0	0	0	0	0	0	0	0	0	1	0	0	0	0	0	0	0	0	0	0	0	0	0	0	0	0	0	0	0	0
fr10791	RPPA05457	-0.150496	0.870164	0.230763	1.21e-06	SSZ1	0	0	0	0	0	0	0	1	0	0	0	0	0	0	0	0	0	0	0	0	0	0	0	0	0	0	0	0	0	0	0	0	0	0	0	0	0	0	0	0
fr10800	orf_26035	-0.0853016	-0.0672723	1	1	YCL057C-A	0	0	0	0	0	0	0	0	0	0	0	0	0	0	0	0	0	0	0	0	0	0	0	0	0	1	0	0	0	0	0	0	0	0	0	0	0	0	0	0
fr10806	RPPA04552	-0.0439913	-0.121553	1	1	YNL213C	0	0	0	0	0	0	0	0	0	0	0	0	0	0	0	0	1	0	0	0	0	0	0	0	0	0	0	0	0	0	0	0	0	0	0	0	0	0	0	0
fr1081	RPPA06680	-0.49598	0.447751	0.0125292	4.14e-05	SSB2	0	0	0	0	0	0	0	1	1	0	0	0	0	0	0	0	0	0	0	0	0	0	0	0	0	0	0	0	0	0	0	0	0	0	0	0	0	0	0	0
fr10811	RPPA11244	0.181027	-1.48334	0.0613268	1.49e-07	LYS14	0	0	0	0	0	0	0	0	0	0	1	0	0	0	0	0	0	0	0	0	0	0	0	0	0	0	0	0	0	0	0	0	0	0	0	0	0	0	0	0
fr10815	RPPA09398	-0.450363	-0.20185	7.92e-05	0.0321514	NUF2	0	0	0	0	0	0	0	0	0	0	0	0	0	0	0	0	1	0	1	0	0	0	0	0	0	0	0	0	0	0	0	0	0	0	0	0	0	0	0	0
fr10816	RPPA07217	-0.258489	1.04752	0.104814	2.14e-06	UTP22	0	0	0	0	0	0	0	0	0	0	0	0	0	0	0	0	1	0	0	0	0	0	0	0	0	0	0	0	1	0	0	0	0	0	0	1	0	0	0	0
fr10835	RPPA11148	-0.217194	-0.278961	1	0.00172294	ZDS2	0	0	0	0	0	1	1	0	0	0	0	0	0	0	0	0	1	0	0	0	0	0	0	0	0	0	1	0	1	0	0	0	0	0	0	0	0	0	0	0
fr10838	RPPA06780	0.149916	-0.186865	0.795463	0.0786691	STE4	1	0	0	0	0	0	0	0	0	0	0	0	0	0	0	0	0	0	0	0	0	0	0	0	1	0	1	0	0	0	0	0	0	0	1	0	0	0	0	0
fr10842	RPPA05874	0.347682	0.00689429	0.00213731	1	PFK2	0	0	1	0	0	0	0	0	0	0	0	0	0	0	0	0	0	0	0	0	0	0	0	0	0	0	0	0	0	0	0	0	0	0	0	0	0	0	0	0
fr10844	RPPA06144	0.0597771	-0.506833	1	0.000113286	BEM1	1	0	0	0	0	0	0	0	0	0	0	0	0	0	0	0	0	0	0	0	0	0	0	0	0	0	1	0	0	0	0	0	0	0	1	0	0	0	0	0
fr10846	RPPA06826	0.196798	-0.331516	0.149103	0.00166393	JLP1	0	0	0	0	0	0	0	0	0	0	0	0	0	0	0	0	0	0	0	0	0	0	0	0	0	0	0	0	0	0	0	0	0	0	0	0	0	0	0	1
fr10847	RPPA04761	-0.118944	0.115086	1	0.522128	TOP2	0	0	0	0	0	1	0	0	0	0	0	0	0	0	0	0	1	0	0	0	1	0	0	1	0	0	0	0	0	0	0	0	0	0	0	0	0	0	0	0
fr10848	RPPA08701	-0.0108813	-0.13951	1	1	YKL033W	0	0	0	0	0	0	0	0	0	0	0	0	0	0	0	0	0	0	0	0	0	0	0	0	0	1	0	0	0	0	0	0	0	0	0	0	0	0	0	0
fr10854	RPPA11204	-0.370089	1.44642	0.000425938	3.93e-08	SPE3	0	0	0	0	0	0	0	0	0	0	1	0	0	0	0	0	0	0	0	0	0	0	0	0	0	0	0	0	0	0	0	0	0	0	0	0	0	0	1	0
fr10855	RPPA10187	-0.810383	-0.301943	1.57e-06	0.000441202	ISU1	0	0	0	0	0	0	0	0	0	0	0	0	0	0	0	0	0	0	0	0	0	0	0	0	0	0	0	0	0	0	1	0	0	0	0	0	0	0	1	0
fr10857	RPPA06041	-0.0229015	-0.337085	1	0.000627679	ENT2	0	0	0	0	0	0	0	0	0	0	0	0	0	0	1	0	1	0	1	0	0	0	0	0	0	0	0	1	0	1	0	0	0	0	0	0	0	0	0	0
fr10867	RPPA04361	-0.247103	-0.434414	0.0159981	8.76e-05	CDC37	0	0	0	0	0	0	0	0	0	0	0	0	0	0	0	1	1	0	0	0	1	0	0	0	1	0	0	0	0	0	0	0	0	0	0	0	0	0	0	0
fr10878	RPPA07902	0.0102075	0.342808	1	0.00440096	PAP1	0	0	0	0	0	0	0	0	0	0	0	0	0	0	1	0	0	0	0	0	0	0	0	0	0	0	0	0	1	0	0	0	0	0	0	0	0	0	0	0
fr10881	orf_11358	-0.00546161	-0.146503	1	1	FCY22	0	0	0	0	0	0	0	0	0	0	0	0	0	0	0	0	0	0	0	0	0	0	0	0	0	1	0	0	0	0	0	0	0	0	0	0	0	0	0	0
fr10884	RPPA04736	-0.213309	0.606941	0.0223695	7.95e-06	SPS22	0	0	0	0	0	0	0	0	0	0	0	0	0	0	0	0	0	0	0	1	0	0	0	0	0	0	0	0	0	0	0	0	1	0	0	0	0	0	0	0
fr10885	RPPA07996	-0.240641	0.0317082	0.00737675	1	STO1	0	0	0	0	0	1	0	0	0	0	0	0	0	0	0	0	1	0	0	0	0	0	0	0	0	0	0	0	1	0	0	0	0	0	0	0	0	0	0	0
fr10886	RPPA04250	-1.87699	-0.937563	3.84e-09	1.48e-07	APE3	0	0	0	0	0	1	0	0	0	0	0	0	0	0	0	0	1	0	0	0	0	0	0	0	0	0	0	0	0	0	0	1	0	0	0	0	0	0	0	0
fr10890	RPPA08220	-0.0642898	-0.818587	1	1.8e-06	YLR326W	0	0	0	0	0	0	0	0	0	0	0	0	0	0	0	0	0	0	0	0	0	0	0	0	0	1	0	0	0	0	0	0	0	0	0	0	0	0	0	0
fr10893	RPPA06966	0.0223959	-0.694025	1	1.2e-06	YGL185C	0	0	0	0	0	0	0	0	0	0	0	0	0	0	0	0	0	0	0	0	0	0	0	0	0	0	0	0	0	0	0	0	0	0	0	0	0	0	0	1
fr1090	orf_26091	-0.562529	-0.539604	2.1e-05	3.17e-05	LPP1	0	0	0	0	0	0	0	0	0	0	0	1	0	0	0	0	0	0	0	0	0	0	0	0	0	0	0	0	0	0	0	0	0	0	0	0	0	0	0	0
fr10908	RPPA07055	-0.0236655	0.0327491	1	1	YSH1	0	0	0	0	0	0	0	0	0	0	0	0	0	0	0	0	0	0	0	0	0	0	0	0	0	0	0	0	1	0	0	0	0	0	0	0	0	0	0	0
fr10909	RPPA06314	0.395057	0.0566521	0.00215165	1	REV3	0	0	0	0	0	1	0	0	0	0	0	0	0	0	0	1	0	0	0	0	0	0	0	0	0	0	0	0	0	0	0	0	0	0	0	0	0	0	0	0
fr10910	RPPA06777	-0.550148	0.91199	3.64e-05	4.67e-07	ARB1	0	0	0	0	0	0	0	0	0	0	0	0	0	0	1	0	1	0	0	0	0	0	0	0	0	0	0	0	0	0	0	0	0	0	0	1	0	0	0	0
fr10914	RPPA07168	0.507173	0.914422	0.00152458	4.18e-07	RET3	0	0	0	0	0	0	0	0	0	0	0	0	0	0	1	0	0	0	0	0	0	0	0	0	0	0	0	0	0	1	0	0	0	0	0	0	0	0	0	0
fr10915	RPPA05314	-0.80792	-0.685796	1.78e-06	4.52e-06	ERG10	0	0	0	0	0	0	0	0	0	0	0	1	0	0	0	0	0	0	0	0	0	0	0	0	0	0	0	0	0	0	0	0	0	0	0	0	0	0	0	0
fr10919	orf_10437	0.138092	-0.144759	0.354085	0.11271	RMA1	0	0	0	0	0	0	0	0	0	0	0	0	0	0	0	0	0	0	0	0	0	0	0	0	0	1	0	0	0	0	0	0	0	0	0	0	0	0	0	0
fr1092	RPPA04193	0.155723	-0.35553	0.302487	0.000179367	SAC1	0	0	0	0	0	0	0	0	0	0	0	1	0	0	1	0	0	0	0	0	0	0	0	0	1	0	0	0	0	1	0	0	0	0	0	0	0	0	0	0
fr10922	orf_24836	1.10604	-0.154067	1.59e-07	0.103014	APP1	0	0	0	0	0	0	0	0	0	0	0	0	0	0	0	0	1	0	1	0	0	0	0	0	0	0	0	0	0	0	0	0	0	0	0	0	0	0	0	0
fr10925	RPPA08127	0.273533	-0.0410421	0.0937363	1	CCC2	0	0	0	0	0	0	0	0	0	0	0	0	0	0	1	0	0	0	0	0	0	0	0	0	0	0	0	0	0	0	1	0	0	0	0	0	0	0	0	0
fr1093	RPPA11654	-0.817123	-1.03775	1.78e-05	2.28e-06	VPS60	0	0	0	0	0	0	0	0	0	0	0	0	0	0	1	0	0	0	0	0	0	0	0	0	0	0	0	0	0	1	0	0	0	0	1	0	0	0	0	0
fr10934	orf_9342	0.208555	-0.13443	1	0.945569	COT1	0	0	0	0	0	0	0	0	0	0	0	0	0	0	1	0	0	0	0	0	0	0	0	0	0	0	0	0	0	0	1	0	0	0	0	0	0	0	0	0
fr10937	RPPA06754	0.236207	-0.0699827	0.00962011	1	ALK2	0	0	0	0	0	0	0	0	0	1	0	0	0	0	0	0	0	0	0	0	1	0	0	1	0	0	0	0	0	0	0	0	0	0	0	0	0	0	0	0
fr10938	RPPA06853	0.652695	0.471892	2.14e-05	3.06e-05	PRD1	0	0	0	0	0	0	0	0	0	0	0	0	0	0	0	0	0	0	0	0	0	0	0	0	0	0	0	0	0	0	0	0	0	0	0	0	0	0	0	1
fr10942	RPPA09460	-0.67827	-0.67126	5.76e-06	2.61e-06	ABF2	0	0	0	0	0	0	0	0	0	0	0	0	0	0	0	0	1	0	0	0	0	0	0	0	0	0	0	0	0	0	0	0	0	0	0	0	0	0	0	0
fr10945	orf_3544	0.616859	-0.170287	1.68e-05	0.0955359	YKU80	0	0	0	0	0	1	1	0	0	0	0	0	0	0	0	1	1	0	0	0	0	0	0	0	0	0	0	0	1	0	0	0	0	0	0	0	0	0	0	0
fr10948	RPPA11121	-0.14833	-0.262387	0.433826	0.00574074	FAA1	0	0	0	0	0	0	0	0	0	1	0	1	0	0	1	0	0	0	0	0	0	0	0	0	0	0	0	0	0	0	0	0	0	0	0	0	0	0	0	0
fr10949	RPPA07927	0.240665	0.506897	0.00727275	1.15e-05	MRPL4	0	0	0	0	0	0	0	1	0	0	0	0	0	0	0	0	0	0	0	0	0	0	0	0	0	0	0	0	0	0	0	0	0	0	0	0	0	0	0	0
fr1095	RPPA04637	0.221201	-0.271455	1	0.0589098	GPA1	1	0	0	0	0	0	0	0	0	0	0	0	0	0	0	0	0	0	0	0	0	0	0	0	1	0	0	0	0	0	0	0	0	0	1	0	0	0	0	0
fr10952	orf_9355	0.277389	0.177419	0.0338461	1	MRPL35	0	0	0	0	0	0	0	1	0	0	0	0	0	0	0	0	0	0	0	0	0	0	0	0	0	0	0	0	0	0	0	0	0	0	0	0	0	0	0	0
fr10964	RPPA05918	-0.215087	-0.137811	0.166478	1	TUS1	0	0	0	0	0	0	0	0	0	0	0	0	0	0	0	0	0	0	0	1	0	0	0	0	1	0	0	0	0	0	0	0	0	0	0	0	0	0	0	0
fr10971	RPPA10223	-0.92595	-0.987102	3e-07	1.2e-07	WSC4	0	0	0	0	0	0	0	0	0	0	0	0	0	0	1	1	0	0	0	0	0	0	0	0	0	0	0	0	0	0	0	0	0	0	0	0	0	0	0	0
fr10972	RPPA06948	-0.315406	-0.396466	0.113215	0.00018148	ERG8	0	0	0	0	0	0	0	0	0	0	0	1	0	0	0	0	0	0	0	0	0	0	0	0	0	0	0	0	0	0	0	0	0	0	0	0	0	0	0	0
fr1098	RPPA09647	0.0826774	-0.181802	1	0.162724	DLT1	0	0	0	0	0	0	0	0	0	0	0	0	0	0	0	0	0	0	0	0	0	0	0	0	0	1	0	0	0	0	0	0	0	0	0	0	0	0	0	0
fr10985	RPPA09335	-0.0869054	0.0895655	1	1	SSH1	0	0	0	0	0	1	0	0	0	0	0	0	0	0	1	0	1	0	0	0	0	0	0	0	0	0	0	0	0	0	0	0	0	0	0	0	0	0	0	0
fr10986	RPPA07193	-0.266858	-0.157448	0.00956077	0.0521933	HDA1	0	0	0	0	0	1	1	0	0	1	0	0	0	0	0	0	1	0	0	0	0	0	0	0	0	0	0	0	1	0	0	0	0	0	0	0	0	0	0	0
fr10988	RPPA08921	-0.0299629	-0.508392	1	0.0003931	BPH1	0	0	0	0	0	0	0	0	0	0	0	0	0	0	1	0	0	0	0	1	0	0	0	0	0	0	0	0	0	0	0	0	0	0	0	0	0	0	0	0
fr10991	RPPA09228	-0.0320167	-0.0671632	1	1	PRE9	0	0	0	0	0	0	0	0	0	0	0	0	0	0	0	0	0	0	0	0	0	0	0	0	0	0	0	0	0	0	0	1	0	0	0	0	0	0	0	0
fr10996	RPPA09376	-0.206422	0.204881	0.0303455	0.114008	RPL2B	0	0	0	0	0	0	0	1	0	0	0	0	0	0	0	0	0	0	0	0	0	0	0	0	0	0	0	0	0	0	0	0	0	0	1	0	0	0	0	0
fr110	RPPA04717	-0.266655	-0.36727	0.00721983	0.000250124	RPN10	0	0	0	0	0	0	0	0	0	0	0	0	0	0	0	0	0	0	0	0	0	0	0	0	0	0	0	0	0	0	0	1	0	0	0	0	0	0	0	0
fr11000	RPPA09657	-0.334365	-0.947451	0.00178102	8.91e-07	UBC8	0	0	1	0	0	0	0	0	0	1	0	0	0	0	0	0	0	0	0	0	0	0	0	0	0	0	0	0	0	0	0	1	0	0	0	0	0	0	0	0
fr11007	RPPA05055	0.703748	1.00344	3.24e-06	6.72e-08	SEC23	0	0	0	0	0	0	0	0	0	0	0	0	0	0	1	0	0	0	0	0	0	0	0	0	0	0	0	0	0	1	0	1	0	0	0	0	0	0	0	0
fr11011	RPPA04070	0.146462	-0.448828	0.863856	3.13e-05	RPN9	0	0	0	0	0	0	0	0	0	0	0	0	0	0	0	0	0	0	0	0	0	0	0	0	0	0	0	0	0	0	0	1	0	0	0	0	0	0	0	0
fr11015	RPPA09916	-0.625406	0.730002	6.64e-06	1.44e-06	DED1	0	0	0	0	0	0	0	1	0	0	0	0	0	0	0	0	0	0	0	0	0	0	0	0	0	0	0	0	1	0	0	0	0	0	0	0	0	0	0	0
fr11017	RPPA08631	-1.38332	-1.89825	1.17e-07	9.42e-10	SNO1	0	0	0	0	0	0	0	0	0	0	0	0	0	1	0	0	0	0	0	0	0	0	0	0	0	0	0	0	0	0	0	0	0	0	0	0	0	0	0	0
fr11024	orf_23725	-1.11414	-0.475611	1.06e-06	0.016821	LYS4	0	0	0	0	0	0	0	0	0	0	1	0	0	0	0	0	0	0	0	0	0	0	0	0	0	0	0	0	0	0	0	0	0	0	0	0	0	0	0	0
fr11031	RPPA11113	-0.505571	0.857615	0.00110662	7.58e-06	ALB1	0	0	0	0	0	0	0	0	0	0	0	0	0	0	0	0	1	0	0	0	0	0	0	0	0	0	0	0	0	0	0	0	0	0	0	1	0	0	0	0
fr11039	RPPA07723	-0.536347	0.510061	0.000402915	0.000129546	MDL2	0	0	0	1	0	0	0	0	0	0	0	0	0	0	0	0	0	0	0	0	0	0	0	0	0	0	0	0	0	0	0	0	0	0	0	0	1	0	0	0
fr11051	RPPA05863	-0.0626317	-0.11483	1	1	YMR074C	0	0	0	0	0	0	0	0	0	0	0	0	0	0	0	0	0	0	0	0	0	0	0	0	0	1	0	0	0	0	0	0	0	0	0	0	0	0	0	0
fr11053	RPPA10857	1.50606	2.20861	9.8e-08	4.19e-10	SEC62	0	0	0	0	0	0	0	0	0	0	0	0	0	0	1	0	0	0	0	0	0	0	0	0	0	0	0	0	0	0	0	0	0	0	0	0	0	0	0	0
fr11056	RPPA05859	0.0903454	-0.270351	1	0.00355163	SEO1	0	0	0	0	0	0	0	0	0	0	0	0	0	0	1	0	0	0	0	0	0	0	0	0	0	0	0	0	0	0	0	0	0	0	0	0	0	0	0	0
fr11057	RPPA11160	-0.0834301	-0.0948506	1	1	PCT1	0	0	0	0	0	0	0	0	0	0	0	1	0	0	0	0	0	0	0	0	0	0	0	0	0	0	0	0	0	0	0	0	0	0	0	0	0	0	0	0
fr11072	orf_25841	-0.72986	-0.548812	7.35e-05	0.000400248	LCB3	0	0	0	0	0	0	0	0	0	0	0	1	0	0	0	0	0	0	0	0	0	0	0	0	1	0	0	0	0	0	0	0	0	0	0	0	0	0	0	0
fr11075	RPPA06379	0.0113885	-1.86428	1	2.4e-09	YGR110W	0	0	0	0	0	0	0	0	0	0	0	0	0	0	0	0	0	0	0	0	0	0	0	0	0	1	0	0	0	0	0	0	0	0	0	0	0	0	0	0
fr11085	RPPA10134	1.48461	1.41783	1.48e-08	9.88e-09	SEC72	0	0	0	0	0	0	0	0	0	0	0	0	0	0	1	0	0	0	0	0	0	0	0	0	0	0	0	0	0	0	0	0	0	0	0	0	0	0	0	0
fr11086	RPPA05839	0.429784	0.248237	0.000448211	0.00336618	NPL6	0	0	0	0	0	1	1	0	0	0	0	0	0	0	1	1	1	0	0	0	0	0	0	0	0	0	0	0	1	0	0	0	0	0	0	0	0	0	0	0
fr11087	RPPA04102	0.235697	-0.513832	0.0205247	8.87e-05	PUP1	0	0	0	0	0	0	0	0	0	0	0	0	0	0	0	0	0	0	0	0	0	0	0	0	0	0	0	0	0	0	0	1	0	0	0	0	0	0	0	0
fr11090	RPPA05240	-0.381109	-0.42956	0.000275922	8.25e-05	CNB1	1	0	0	0	0	0	0	0	0	0	0	0	0	0	0	0	0	0	0	1	0	0	0	0	1	0	0	0	0	0	1	0	0	0	1	0	0	0	0	0
fr11100	RPPA07516	-0.277095	0.11557	0.0184911	1	PHO4	0	0	0	0	0	0	0	0	0	0	0	0	0	0	0	1	0	0	0	0	0	0	0	0	0	0	0	0	0	0	0	0	0	0	0	0	0	0	0	0
fr11112	RPPA12031	-0.1848	-0.569999	0.632417	7.7e-05	RAD57	0	0	0	0	0	1	0	0	0	0	0	0	0	0	0	1	1	0	0	0	1	0	0	1	0	0	0	0	0	0	0	0	0	0	0	0	0	0	0	0
fr11114	RPPA11761	-0.16228	-0.366822	0.191237	0.00118321	SEC65	0	0	0	0	0	0	0	0	0	0	0	0	0	0	1	0	0	0	0	0	0	0	0	0	0	0	0	0	0	0	0	0	0	0	0	0	0	0	0	0
fr11115	RPPA07914	-1.43621	-1.93285	3.02e-07	3.29e-09	HIS5	0	0	0	0	0	0	0	0	0	0	1	0	0	0	0	0	0	0	0	0	0	0	0	0	0	0	0	0	0	0	0	0	0	0	0	0	0	0	0	0
fr11123	RPPA07777	-0.0973436	-0.181273	1	0.628431	RIM13	0	0	0	0	0	0	0	0	0	1	0	0	0	0	0	0	0	0	0	0	0	0	0	0	0	0	0	0	0	0	0	0	0	0	0	0	0	0	0	0
fr11124	RPPA04029	0.175042	-0.370929	0.0930057	0.000669243	RCK2	0	0	0	0	0	0	0	0	0	1	0	0	0	0	0	1	0	0	0	0	1	0	0	1	1	0	0	0	0	0	0	0	0	0	0	0	0	0	0	0
fr11127	orf_16243	1.55453	0.043028	6.86e-08	1	OYE3	0	0	0	0	0	0	0	0	0	0	0	0	0	0	0	0	0	0	0	0	0	0	0	0	0	0	0	0	0	0	0	0	0	0	1	0	0	0	0	0
fr11131	orf_17701	0.317915	0.276598	0.098263	0.0778439	SAM1	0	0	0	0	0	0	0	0	0	0	1	0	1	0	0	0	0	0	0	0	0	0	0	0	0	0	0	0	0	0	0	0	0	0	0	0	0	1	0	0
fr11134	RPPA08203	-0.794844	0.112035	3.15e-06	0.916098	OLE1	0	0	0	0	0	0	0	0	0	0	0	1	0	0	0	0	1	0	0	0	0	0	0	0	0	0	0	0	0	0	0	0	0	0	0	0	0	0	0	0
fr11144	RPPA10009	-0.637496	-0.400535	1.06e-05	9.17e-05	VHS1	0	0	0	0	0	0	0	0	0	1	0	0	0	0	0	0	0	0	0	0	1	0	0	0	0	0	0	0	0	0	0	0	0	0	0	0	0	0	0	0
fr11152	RPPA06075	0.100672	-0.0628312	1	1	NHP6B	0	0	0	0	0	1	1	0	0	0	0	0	0	0	0	0	1	0	0	0	0	0	0	0	0	0	0	0	1	0	0	0	0	0	0	0	0	0	0	0
fr11157	RPPA10462	0.100865	-0.0320008	1	1	ARX1	0	0	0	0	0	0	0	0	0	0	0	0	0	0	0	0	1	0	0	0	0	0	0	0	0	0	0	0	0	0	0	0	0	0	0	1	0	0	0	0
fr1116	RPPA07982	0.170851	-0.0975773	0.148349	1	HCM1	0	0	0	0	0	1	1	0	0	0	0	0	0	0	0	0	1	0	0	0	1	0	0	0	0	0	0	0	1	0	0	0	0	0	0	0	0	0	0	0
fr11166	orf_6546	-1.0661	-1.14518	3.73e-05	2.26e-07	YPL247C	0	0	0	0	0	0	0	0	0	0	0	0	0	0	0	0	0	0	0	0	0	0	0	0	0	1	0	0	0	0	0	0	0	0	0	0	0	0	0	0
fr11174	RPPA08940	-0.284919	0.155475	0.013324	0.0720583	SEN34	0	0	0	0	0	0	0	0	0	0	0	0	0	0	0	0	0	0	0	0	0	0	0	0	0	0	0	0	1	0	0	0	0	0	0	0	0	0	0	0
fr11180	RPPA10949	-0.163135	0.746441	0.112905	7.6e-07	MED11	0	0	0	0	0	0	1	0	0	0	0	0	0	0	0	0	0	0	0	0	0	0	0	0	0	0	0	0	1	0	0	0	0	0	0	0	0	0	0	0
fr11184	RPPA06028	0.204685	0.192346	0.0265488	0.0340382	CAF40	0	0	0	0	0	0	1	0	0	0	0	0	0	0	0	0	0	0	0	0	0	0	0	0	0	0	0	0	1	0	0	0	0	0	0	0	0	0	0	0
fr11188	RPPA10748	-0.15946	-0.340867	0.88003	0.0229843	SAN1	0	0	0	0	0	1	0	0	0	0	0	0	0	0	0	1	1	0	0	0	0	0	0	0	0	0	0	0	0	0	0	1	0	0	0	0	0	0	0	0
fr11201	RPPA07651	0.137544	0.126211	0.755454	0.585271	COG6	0	0	0	0	0	0	0	0	0	0	0	0	0	0	1	0	0	0	0	0	0	0	0	0	0	0	0	0	0	1	0	0	0	0	0	0	0	0	0	0
fr11204	RPPA05924	-0.14697	-0.220423	0.260693	0.00651232	RPN7	0	0	0	0	0	0	0	0	0	0	0	0	0	0	0	0	0	0	0	0	0	0	0	0	0	0	0	0	0	0	0	1	0	0	0	0	0	0	0	0
fr11207	RPPA11901	-0.732945	0.522446	4.34e-06	2.74e-05	TRM112	0	0	0	0	0	0	0	0	0	0	0	0	0	0	0	0	0	0	0	0	0	0	0	0	0	0	0	0	1	0	0	0	0	0	0	0	0	0	0	0
fr11212	orf_21385	-0.0535003	0.101771	1	1	ARP4	0	0	0	0	0	1	1	0	0	1	0	0	0	0	0	1	1	0	0	0	0	0	0	0	0	0	0	0	1	0	0	0	0	0	0	0	0	0	0	0
fr11217	RPPA06234	-0.613802	0.776988	5.01e-05	1.3e-06	URA7	0	0	0	0	0	0	0	0	0	0	0	1	1	0	0	0	0	0	0	0	0	0	0	0	0	0	0	0	0	0	0	0	0	0	0	0	0	1	0	0
fr1122	RPPA10740	-0.716825	-0.485045	1.26e-05	8.32e-05	CDC34	0	0	0	0	0	0	0	0	0	1	0	0	0	0	0	0	0	0	0	0	1	0	0	0	0	0	0	0	0	0	0	1	0	0	0	0	0	0	0	0
fr11220	RPPA10797	0.212798	0.382711	0.0489616	0.000100798	MRP20	0	0	0	0	0	0	0	1	0	0	0	0	0	0	0	0	0	0	0	0	0	0	0	0	0	0	0	0	0	0	0	0	0	0	0	0	0	0	0	0
fr11222	RPPA08029	-0.109515	-0.215703	1	0.0850652	APS2	0	0	0	0	0	0	0	0	0	0	0	0	0	0	1	0	0	0	0	0	0	0	0	0	0	0	0	0	0	1	0	0	0	0	0	0	0	0	0	0
fr11223	RPPA07259	0.597492	0.580626	2.59e-05	7.2e-06	HRD3	0	0	0	0	0	0	0	0	0	0	0	0	0	0	0	0	0	0	0	0	0	0	0	0	0	0	0	0	0	0	0	1	0	0	0	0	0	0	0	0
fr11228	RPPA04292	0.279944	-0.955686	0.132218	2.85e-06	ATH1	0	0	1	1	0	0	0	0	0	0	0	0	0	0	0	1	0	0	0	0	0	0	0	0	0	0	0	0	0	0	0	0	0	0	0	0	0	0	0	0
fr11231	RPPA06358	-0.266446	0.276385	0.00297101	0.00293993	YOL022C	0	0	0	0	0	0	0	0	0	0	0	0	0	0	0	0	0	0	0	0	0	0	0	0	0	1	0	0	0	0	0	0	0	0	0	0	0	0	0	0
fr11232	RPPA11005	-0.0718249	1.05044	1	1.11e-07	YIL091C	0	0	0	0	0	0	0	0	0	0	0	0	0	0	0	0	0	0	0	0	0	0	0	0	0	1	0	0	0	0	0	0	0	0	0	0	0	0	0	0
fr11234	RPPA05462	0.0889199	0.030743	1	1	SRP54	0	0	0	0	0	0	0	0	0	0	0	0	0	0	1	0	0	0	0	0	0	0	0	0	0	0	0	0	0	0	0	0	0	0	0	0	0	0	0	0
fr11237	RPPA10241	-0.265807	0.730178	0.00511476	3.16e-06	LUG1	0	0	0	0	0	0	0	0	0	0	0	0	0	0	0	0	0	0	0	0	0	0	0	0	0	1	0	0	0	0	0	0	0	0	0	0	0	0	0	0
fr11238	RPPA09353	0.437202	0.511532	8.43e-05	1.46e-05	SEC59	0	0	0	0	0	0	0	0	0	1	0	0	0	0	0	0	0	0	0	0	0	0	0	0	0	0	0	0	0	0	0	0	0	0	0	0	0	0	0	0
fr11241	RPPA07274	-0.312291	0.194572	0.000952135	0.0234384	KAP95	0	0	0	0	0	0	0	0	0	0	0	0	0	0	1	0	1	1	0	0	0	0	0	0	0	0	0	0	0	0	0	0	0	0	0	0	0	0	0	0
fr11247	RPPA07947	0.170442	0.25022	0.146677	0.0033809	RGD2	0	0	0	0	0	0	0	0	0	0	0	0	0	0	0	0	0	0	0	0	0	0	0	0	1	0	0	0	0	0	0	0	0	0	0	0	0	0	0	0
fr1125	RPPA10432	-0.323825	-0.397373	0.00319456	0.000621054	JAC1	0	0	0	1	0	0	0	0	0	0	0	0	0	0	0	0	0	0	0	0	0	0	0	0	0	0	0	0	0	0	0	0	0	0	0	0	1	0	1	0
fr11254	orf_14428	-0.0123454	0.381014	1	0.000108542	NCS2	0	0	0	0	0	0	0	0	0	1	0	0	0	0	0	0	1	0	0	0	0	0	1	0	0	0	1	0	0	0	0	0	0	0	0	1	0	0	0	0
fr11255	orf_12106	0.15297	-0.0508651	1	1	SEH1	0	0	0	0	0	0	0	0	0	0	0	0	0	0	1	0	1	1	0	0	0	0	0	0	0	0	0	0	0	0	0	0	0	0	0	0	0	0	0	0
fr11259	RPPA07771	0.893793	2.37622	2.64e-05	2.92e-08	DIP5	0	0	0	0	0	0	0	0	0	0	0	0	0	0	1	0	0	0	0	0	0	0	0	0	0	0	0	0	0	0	0	0	0	0	0	0	0	0	0	0
fr11264	RPPA08859	0.773184	0.0825937	8.12e-06	1	YTA12	0	0	0	0	0	0	0	0	0	1	0	0	0	0	1	0	1	0	0	0	0	0	0	0	0	0	0	0	0	0	0	0	0	0	0	0	0	0	0	0
fr11270	RPPA05519	-0.205233	-0.0975441	0.0196316	1	ACS2	0	0	0	0	0	1	0	0	0	1	0	0	0	0	0	0	1	0	0	0	0	0	0	0	0	0	0	0	0	0	0	0	0	0	0	0	0	0	1	0
fr11282	RPPA06100	-0.355266	-0.206192	0.00038906	0.0475232	ARP9	0	0	0	0	0	1	1	0	0	0	0	0	0	0	0	0	1	0	0	0	0	0	0	0	0	0	0	0	1	0	0	0	0	0	0	0	0	0	0	0
fr11285	RPPA06912	0.050099	-0.369295	1	0.000524684	UGA3	0	0	0	0	0	0	1	0	0	0	1	1	1	0	0	0	0	0	0	0	0	0	0	0	0	0	0	0	1	0	0	0	0	0	0	0	0	0	0	0
fr11288	RPPA04749	-0.00251327	-0.617736	1	2.63e-06	YPR098C	0	0	0	0	0	0	0	0	0	0	0	0	0	0	0	0	0	0	0	0	0	0	0	0	0	1	0	0	0	0	0	0	0	0	0	0	0	0	0	0
fr11300	RPPA04790	-0.0639241	1.46004	1	1.69e-08	HCA4	0	0	0	0	0	0	0	0	0	0	0	0	0	0	0	0	1	0	0	0	0	0	0	0	0	0	0	0	1	0	0	0	0	0	0	1	0	0	0	0
fr11302	RPPA04517	0.655034	0.462024	9.77e-06	4.42e-05	SMX2	0	0	0	0	0	0	0	0	0	0	0	0	0	0	0	0	0	0	0	0	0	0	0	0	0	0	0	0	1	0	0	0	0	0	0	0	0	0	0	0
fr11305	RPPA10495	-0.213847	-0.302449	0.0159981	0.0088773	YEL048C	0	0	0	0	0	0	0	0	0	0	0	0	0	0	0	0	0	0	0	0	0	0	0	0	0	1	0	0	0	0	0	0	0	0	0	0	0	0	0	0
fr11309	RPPA06376	-0.527827	-0.728846	4.86e-05	1.91e-06	YMB122	0	0	0	0	0	0	0	0	0	0	0	0	0	0	0	0	0	0	0	0	0	0	0	0	0	1	0	0	0	0	0	0	0	0	0	0	0	0	0	0
fr11312	RPPA10125	0.484663	0.174317	0.000144648	0.0385773	MDM20	0	0	0	0	0	0	0	0	0	1	0	0	0	0	0	0	1	0	1	0	0	0	0	0	0	0	0	0	0	0	0	0	0	0	0	0	0	0	0	0
fr1132	RPPA10323	0.305071	0.582061	0.00623738	1.36e-05	YBR261C	0	0	0	0	0	0	0	0	0	0	0	0	0	0	0	0	0	0	0	0	0	0	0	0	0	1	0	0	0	0	0	0	0	0	0	0	0	0	0	0
fr11328	orf_6179	0.722882	0.480983	0.000109671	8.2e-05	FYV4	0	0	0	0	0	1	0	0	0	0	0	0	0	0	0	0	1	0	0	0	0	0	0	0	0	0	0	0	0	0	0	0	0	0	0	0	0	0	0	0
fr11338	orf_21257	0.0970683	-0.289994	1	0.0135433	TKL2	0	0	1	0	0	0	0	0	0	0	0	0	0	1	0	0	0	0	0	0	0	0	0	0	0	0	0	0	0	0	0	0	0	0	0	0	0	0	1	0
fr11341	RPPA04978	-0.56323	-1.60456	1.7e-05	5.45e-09	STR3	0	0	0	0	0	0	0	0	0	0	1	0	0	0	0	0	0	0	0	0	0	0	0	0	0	0	0	0	0	0	0	0	0	0	0	0	0	0	0	0
fr11344	RPPA04864	-1.09406	0.225322	2.38e-06	0.010179	YOR356W	0	0	0	0	0	0	0	0	0	0	0	0	0	1	0	0	0	0	0	0	0	0	0	0	0	0	0	0	0	0	0	0	0	0	0	0	0	0	1	0
fr11346	RPPA07321	-0.277794	1.11344	0.00575497	3.48e-08	LCP5	0	0	0	0	0	0	0	0	0	0	0	0	0	0	0	0	1	0	0	0	0	0	0	0	0	0	0	0	1	0	0	0	0	0	0	1	0	0	0	0
fr11352	RPPA06010	-0.0100814	-0.0335564	1	1	PEX30	0	0	0	0	0	0	0	0	0	0	0	0	0	0	0	0	1	0	0	0	0	0	0	0	0	0	0	0	0	0	0	0	0	0	0	0	0	0	0	0
fr11354	RPPA05408	0.31865	0.191772	0.00221517	0.034617	MDM10	0	0	0	0	0	1	0	0	0	0	0	0	0	0	1	0	1	0	0	0	0	0	0	0	0	0	0	1	0	0	0	0	0	0	0	0	0	0	0	0
fr11355	RPPA05510	-0.602436	-0.483526	4e-05	1.6e-05	PIK1	0	1	0	0	0	0	0	0	0	0	0	1	0	0	1	0	0	0	0	0	0	0	0	0	1	0	0	0	0	1	0	0	1	0	0	0	0	0	0	0
fr11363	RPPA05638	-0.378056	-0.769	0.000996599	9.22e-07	ALF1	0	0	0	0	0	0	0	0	1	0	0	0	0	0	0	0	0	0	0	0	0	0	0	0	0	0	0	0	0	0	0	0	0	0	0	0	0	0	0	0
fr11365	RPPA07039	-0.0135037	0.543619	1	4.4e-05	YJR003C	0	0	0	0	0	0	0	0	0	0	0	0	0	0	0	0	1	0	0	0	0	0	0	0	0	0	0	0	0	0	0	0	0	0	0	1	0	0	0	0
fr11375	RPPA07388	-0.494851	0.58901	0.000693743	1.84e-05	ENP1	0	0	0	0	0	0	0	0	0	0	0	0	0	0	0	0	1	0	0	0	0	0	0	0	0	0	0	0	1	0	0	0	0	0	0	1	0	0	0	0
fr11377	RPPA06839	0.337448	0.0477759	0.000658359	1	TPI1	0	0	1	0	0	0	0	0	0	0	0	0	0	0	0	0	0	0	0	0	0	0	0	0	0	0	0	0	0	0	0	0	0	0	0	0	0	0	0	0
fr11379	RPPA10098	0.300711	-0.269363	0.00486724	0.014006	THG1	0	0	0	0	0	0	0	0	0	0	0	0	0	0	0	0	0	0	0	0	0	0	0	0	0	0	0	0	1	0	0	0	0	0	0	0	0	0	0	0
fr11383	RPPA05143	-0.842208	-0.779712	3.12e-05	5.57e-06	RPL7A	0	0	0	0	0	0	0	1	0	0	0	0	0	0	0	0	0	0	0	0	0	0	0	0	0	0	0	0	0	0	0	0	0	0	0	0	0	0	0	0
fr11393	RPPA05318	-0.00651968	-0.10863	1	1	STU1	0	0	0	0	0	0	0	0	0	0	0	0	0	0	0	0	1	0	1	0	0	0	0	0	0	0	0	0	0	0	0	0	0	0	0	0	0	0	0	0
fr11402	RPPA08392	-3.07321	-2.47861	3.83e-10	1.86e-10	DAL5	0	0	0	0	0	0	0	0	0	0	0	0	0	0	1	0	0	0	0	0	0	0	0	0	0	0	0	0	0	0	0	0	0	0	0	0	0	0	0	0
fr11414	RPPA10316	-0.129731	0.338224	1	0.00484955	RPL33A	0	0	0	0	0	0	0	1	0	0	0	0	0	0	0	0	0	0	0	0	0	0	0	0	0	0	0	0	0	0	0	0	0	0	0	0	0	0	0	0
fr11415	RPPA10396	-0.0576446	0.13632	1	0.317318	VPS33	0	0	0	0	0	0	0	0	0	0	0	0	0	0	1	0	1	0	0	0	0	0	0	0	0	0	0	1	0	1	0	0	0	0	0	0	0	0	0	0
fr11418	RPPA10293	0.858279	0.996762	1.15e-06	2.55e-07	TNA1	0	0	0	0	0	0	0	0	0	0	0	0	0	0	1	0	0	0	0	0	0	0	0	0	0	0	0	0	0	0	0	0	0	0	0	0	0	0	0	0
fr1142	RPPA08017	-0.398662	-0.376097	0.000423616	0.000146559	PRE5	0	0	0	0	0	0	0	0	0	0	0	0	0	0	0	0	0	0	0	0	0	0	0	0	0	0	0	0	0	0	0	1	0	0	0	0	0	0	0	0
fr11422	RPPA06629	0.331242	-0.338752	0.00213075	0.00175471	VMA5	0	0	0	0	0	0	0	0	0	0	0	0	0	0	0	0	1	0	0	0	0	0	0	0	0	0	0	0	0	0	1	0	0	0	0	0	0	0	0	0
fr11425	RPPA11255	0.155204	0.194521	0.403912	0.0392577	TAN1	0	0	0	0	0	0	0	0	0	0	0	0	0	0	0	0	0	0	0	0	0	0	0	0	0	0	0	0	1	0	0	0	0	0	0	0	0	0	0	0
fr11429	orf_9660	0.894542	0.117938	0.000127246	1	YML030W	0	0	0	0	0	0	0	0	0	0	0	0	0	0	0	0	0	0	0	0	0	0	0	0	0	1	0	0	0	0	0	0	0	0	0	0	0	0	0	0
fr11432	RPPA08206	-0.122522	0.851362	0.418935	4.33e-07	LSG1	1	0	0	0	0	0	0	0	0	0	0	0	0	0	1	0	1	0	0	0	0	0	0	0	0	0	0	0	0	0	0	0	1	0	0	1	0	0	0	0
fr11433	RPPA05104	0.298785	0.26286	0.00176924	0.00421302	TAF4	0	0	0	0	0	0	1	0	0	0	0	0	0	0	0	0	0	0	0	0	0	0	0	0	0	0	0	0	1	0	0	0	0	0	0	0	0	0	0	0
fr11434	RPPA06532	-0.149679	0.156007	1	0.237555	RPS5	0	0	0	0	0	0	0	1	0	0	0	0	0	0	0	0	0	0	0	0	0	0	0	0	0	0	0	0	0	0	0	0	0	0	0	0	0	0	0	0
fr1144	RPPA04862	-0.025351	0.487301	1	1.97e-05	RPC82	0	0	0	0	0	0	1	0	0	0	0	0	0	0	0	0	1	0	0	0	0	0	0	0	0	0	0	0	1	0	0	0	0	0	0	1	0	0	0	0
fr11440	RPPA11494	-0.59069	-0.369411	4.96e-05	0.0164079	TRP2	0	0	0	0	0	0	0	0	0	0	1	0	1	0	0	0	0	0	0	0	0	0	0	0	0	0	0	0	0	0	0	0	0	0	0	0	0	1	0	0
fr11442	RPPA07883	-0.16144	0.522838	1	0.000462231	KAP123	0	0	0	0	0	0	0	0	0	0	0	0	0	0	1	0	0	0	0	0	0	0	0	0	0	0	0	0	0	0	0	0	0	0	0	0	0	0	0	0
fr11443	RPPA07185	0.0171927	-0.316967	1	0.0082323	MNI2	0	0	0	0	0	0	0	0	0	0	0	0	0	0	0	0	0	0	0	0	0	0	0	0	0	1	0	0	0	0	0	0	0	0	0	0	0	0	0	0
fr11448	RPPA10459	-0.681975	-0.619642	8.86e-06	9.44e-06	FSH3	0	0	0	0	0	0	0	0	0	0	0	0	0	0	0	0	0	0	0	0	0	0	0	0	0	1	0	0	0	0	0	0	0	0	0	0	0	0	0	0
fr11453	RPPA07443	0.176789	-0.0340476	0.104432	1	YOR389W	0	0	0	0	0	0	0	0	0	0	0	0	0	0	0	0	0	0	0	0	0	0	0	0	0	1	0	0	0	0	0	0	0	0	0	0	0	0	0	0
fr11457	RPPA05829	-0.0789731	-0.116606	1	1	LIN1	0	0	0	0	0	0	0	0	0	0	0	0	0	0	0	0	0	0	0	0	0	0	0	0	0	1	0	0	0	0	0	0	0	0	0	0	0	0	0	0
fr1146	RPPA11990	-0.528234	-0.433829	0.00626239	5e-05	YHR131C	0	0	0	0	0	0	0	0	0	0	0	0	0	0	0	0	0	0	0	0	0	0	0	0	0	1	0	0	0	0	0	0	0	0	0	0	0	0	0	0
fr11460	RPPA11300	-0.757728	0.0466465	5.74e-06	1	SCT1	0	0	0	0	0	0	0	0	0	0	0	1	0	0	0	0	0	0	0	0	0	0	0	0	0	0	0	0	0	0	0	0	0	0	0	0	0	0	0	0
fr11464	RPPA08224	-0.165864	-0.173756	0.0648981	0.218711	SEC15	0	1	0	0	0	0	0	0	0	0	0	0	0	0	1	0	0	0	0	0	0	1	0	0	0	0	1	1	0	1	0	0	0	0	0	0	0	0	0	0
fr11467	orf_5537	-0.015954	0.197992	1	0.188034	MAC1	0	0	0	0	0	0	1	0	0	0	0	0	0	0	0	0	0	0	0	0	0	0	0	0	0	0	0	0	1	0	1	1	0	0	1	0	0	0	0	0
fr11468	RPPA04078	-0.900952	-1.03343	1.72e-06	3.16e-07	INP54	0	0	0	0	0	0	0	0	0	0	0	1	0	0	1	0	0	0	0	0	0	0	0	0	1	0	0	0	0	1	0	0	0	0	0	0	0	0	0	0
fr11472	RPPA06677	0.224578	1.19541	1	6.43e-05	IME2	0	0	0	0	0	0	0	0	0	1	0	0	0	0	0	0	0	0	0	0	1	0	0	1	0	0	0	0	0	0	0	0	0	0	0	0	0	0	0	0
fr11473	RPPA06989	0.157398	0.167371	0.103265	0.0545447	ERG12	0	0	0	0	0	0	0	0	0	0	0	1	0	0	0	0	0	0	0	0	0	0	0	0	0	0	0	0	0	0	0	0	0	0	0	0	0	0	0	0
fr11474	RPPA07036	0.201747	-0.139362	0.0295896	0.17761	SCO1	0	0	0	0	0	0	0	0	0	0	0	0	0	0	1	1	0	0	0	0	0	0	0	0	0	0	0	0	0	0	0	0	0	0	1	0	0	0	0	0
fr11475	RPPA05635	-0.475676	-1.2664	0.000139074	6.92e-08	ATG8	0	0	0	0	0	0	0	0	0	1	0	0	0	0	1	0	1	0	0	0	0	0	0	0	0	0	0	1	0	0	0	0	0	0	0	0	0	0	0	0
fr11482	orf_24753	-0.968068	0.271638	1.41e-06	0.00199091	ILV2	0	0	0	0	0	0	0	0	0	0	1	0	0	0	0	0	0	0	0	0	0	0	0	0	0	0	0	0	0	0	0	0	0	0	0	0	0	0	0	0
fr11484	RPPA08452	0.365448	-0.0635124	0.00507305	1	YTP1	0	0	0	0	0	0	0	0	0	0	0	0	0	0	0	0	0	0	0	0	0	0	0	0	0	1	0	0	0	0	0	0	0	0	0	0	0	0	0	0
fr11488	RPPA11620	-0.702654	-0.426388	1.39e-05	0.0123944	MDE1	0	0	0	0	0	0	0	0	0	0	0	0	0	0	0	0	0	0	0	0	0	0	0	0	0	1	0	0	0	0	0	0	0	0	0	0	0	0	0	0
fr1150	RPPA04270	-0.622606	-0.366571	1.32e-05	0.000388842	KEX1	0	0	0	0	0	0	0	0	0	1	0	0	0	0	0	0	0	0	0	0	0	0	0	0	0	0	0	0	0	0	0	0	0	0	0	0	0	0	0	0
fr11501	RPPA09057	-0.35284	-0.516576	0.00539775	0.000153874	VPS4	0	0	0	0	0	0	0	0	0	0	0	1	0	0	1	0	0	0	0	0	0	0	0	0	0	0	0	0	0	1	0	0	0	0	0	0	0	0	0	0
fr11503	RPPA06404	1.21664	0.916543	5.91e-08	2.63e-07	PSA1	0	0	1	0	0	0	0	0	0	1	0	0	0	0	0	0	0	0	0	1	0	0	0	0	0	0	0	0	0	0	0	0	0	0	0	0	0	0	0	0
fr11506	RPPA04151	0.249979	-0.256151	1	0.0209272	YDL073W	0	0	0	0	0	0	0	0	0	0	0	0	0	0	0	0	0	0	0	0	0	0	0	0	0	1	0	0	0	0	0	0	0	0	0	0	0	0	0	0
fr11507	RPPA04108	-0.10731	0.160541	1	0.0506767	SKI3	0	0	0	0	0	0	0	1	0	0	0	0	0	0	0	0	0	0	0	0	0	0	0	0	0	0	0	0	1	0	0	0	0	0	1	0	0	0	0	0
fr11508	RPPA04025	1.03991	0.179408	6.06e-07	0.370519	YJL068C	0	0	0	0	0	0	0	0	0	0	0	0	0	0	0	0	0	0	0	0	0	0	0	0	0	0	0	0	0	0	0	0	0	0	0	0	0	0	0	1
fr1151	RPPA08770	-5.08293	-4.62385	3.71e-10	4.92e-12	AIM22	0	0	0	0	0	0	0	0	0	0	0	0	0	0	0	0	0	0	0	0	0	0	0	0	0	1	0	0	0	0	0	0	0	0	0	0	0	0	0	0
fr11512	orf_9696	-0.231899	-0.296422	0.0162703	0.0328543	DIB1	0	0	0	0	0	0	0	0	0	0	0	0	0	0	0	0	0	0	0	0	0	0	0	0	0	0	0	0	1	0	0	0	0	0	0	0	0	0	0	0
fr11514	RPPA08217	0.382232	-0.0355079	0.000600787	1	GET3	0	0	0	0	0	0	0	0	0	0	0	0	0	0	1	1	0	0	0	0	0	0	0	0	0	0	0	0	0	1	0	0	0	0	1	0	0	0	0	0
fr11519	RPPA10313	0.894053	0.305445	5.88e-07	0.00361667	MGE1	0	0	0	0	0	0	0	0	0	0	0	0	0	0	1	0	1	0	0	0	0	0	0	0	0	0	0	0	0	0	0	0	0	0	0	0	0	0	0	0
fr11522	orf_24022	0.213866	-0.0618902	0.906475	1	PEP8	0	0	0	0	0	0	0	0	0	0	0	0	0	0	1	0	0	0	0	0	0	0	0	0	0	0	0	0	0	1	0	0	0	0	0	0	0	0	0	0
fr1153	RPPA10989	1.08673	0.891753	1.04e-06	2.19e-07	YHC3	0	0	0	0	0	0	0	0	0	0	0	0	0	0	1	0	0	0	0	0	0	0	0	0	0	0	0	0	0	0	1	0	0	0	0	0	0	0	0	0
fr11535	RPPA05004	0.0957758	-0.164336	1	0.0654522	SNT1	0	0	0	0	0	1	0	0	0	1	0	0	0	0	0	0	1	0	0	0	1	0	0	1	0	0	0	0	0	0	0	0	0	0	0	0	0	0	0	0
fr11538	RPPA06597	-0.3963	-0.474636	0.0035571	2.22e-05	YOR296W	0	0	0	0	0	0	0	0	0	0	0	0	0	0	0	0	0	0	0	0	0	0	0	0	0	1	0	0	0	0	0	0	0	0	0	0	0	0	0	0
fr11542	RPPA11842	0.15613	0.0164675	0.10928	1	ZRG17	0	0	0	0	0	0	0	0	0	0	0	0	0	0	1	0	0	0	0	0	0	0	0	0	0	0	0	0	0	0	0	0	0	0	0	0	0	0	0	0
fr11544	RPPA06015	0.208624	0.317577	0.0695323	0.00975661	SET3	0	0	0	0	0	1	0	0	0	1	0	0	0	0	0	0	1	0	0	0	1	0	0	1	0	0	0	0	0	0	0	0	0	0	0	0	0	0	0	0
fr11545	RPPA06159	0.410943	-0.352373	0.00026989	0.000215192	TED1	0	0	0	0	0	0	0	0	0	0	0	0	0	0	1	0	0	0	0	0	0	0	0	0	0	0	0	0	0	1	0	0	0	0	1	0	0	0	0	0
fr11546	RPPA05689	-0.811153	-0.317166	1.4e-06	0.00133731	RPO26	0	0	0	0	0	0	1	0	0	0	0	0	0	0	0	0	0	0	0	0	0	0	0	0	0	0	0	0	1	0	0	0	0	0	0	0	0	0	0	0
fr1155	RPPA08611	-0.292052	1.57551	0.00356665	3.73e-09	SRP40	0	0	0	0	0	0	0	0	0	0	0	0	0	0	1	0	1	0	0	0	0	0	0	0	0	0	0	0	0	0	0	0	0	0	0	1	0	0	0	0
fr11552	RPPA06367	0.234504	-0.125878	0.102478	0.603754	NHA1	0	0	0	0	0	0	0	0	0	0	0	0	0	0	0	1	0	0	0	0	0	0	0	0	0	0	0	0	0	0	1	0	0	0	0	0	0	0	0	0
fr11557	RPPA08229	-0.00366921	0.129783	1	1	MAM3	0	0	0	0	0	0	0	0	0	0	0	0	0	0	0	0	1	0	0	0	0	0	0	0	0	0	0	0	0	0	1	0	0	0	0	0	0	0	0	0
fr11571	RPPA11869	0.439424	0.140761	0.00229996	1	YUR1	0	0	0	0	0	0	0	0	0	1	0	0	0	0	0	0	0	0	0	1	0	0	0	0	0	0	0	0	0	0	0	0	0	0	0	0	0	0	0	0
fr11579	RPPA09061	-1.0363	1.26228	2.66e-07	4.81e-08	CLN3	0	0	0	0	0	0	0	0	0	0	0	0	0	0	0	0	1	0	0	0	1	0	0	0	0	0	1	1	0	0	0	0	0	0	0	0	0	0	0	0
fr11585	RPPA11388	0.74659	0.0159881	2.53e-06	1	YMC2	0	0	0	0	0	0	0	0	0	0	0	0	0	0	1	0	1	0	0	0	0	0	0	0	0	0	0	0	0	0	0	0	0	0	0	0	0	0	0	0
fr11589	RPPA07269	1.01272	1.0202	0.000126729	0.000151757	IFM1	0	0	0	0	0	0	0	1	0	0	0	0	0	0	0	0	0	0	0	0	0	0	0	0	0	0	0	0	0	0	0	0	0	0	0	0	0	0	0	0
fr11591	RPPA11053	-0.204551	0.589274	0.0981239	3.14e-06	TGS1	0	0	0	0	0	0	0	0	0	0	0	0	0	0	0	0	1	1	0	0	0	0	0	0	0	0	0	0	1	0	0	0	0	0	0	1	0	0	0	0
fr11598	RPPA09716	-0.00789929	-0.0268754	1	1	SUT2	0	0	0	0	0	0	1	0	0	0	0	0	0	0	1	0	0	0	0	0	0	0	0	0	0	0	0	0	1	0	0	0	0	0	0	0	0	0	0	0
fr11599	RPPA07016	-1.71701	-1.37561	1.09e-06	2.84e-08	MCH2	0	0	0	0	0	0	0	0	0	0	0	0	0	0	1	0	0	0	0	0	0	0	0	0	0	0	0	0	0	0	0	0	0	0	0	0	0	0	0	0
fr11603	RPPA10105	0.310013	0.329693	0.00922571	0.0125933	PRP24	0	0	0	0	0	0	0	0	0	0	0	0	0	0	0	0	0	0	0	0	0	0	0	0	0	0	0	0	1	0	0	0	0	0	0	0	0	0	0	0
fr11612	RPPA05226	0.143164	0.352832	0.339185	0.000613232	CHS5	1	1	1	0	0	0	0	0	0	0	0	0	0	0	1	0	0	0	0	1	0	0	0	0	0	0	1	0	0	1	0	0	1	0	0	0	0	0	0	0
fr11614	RPPA04900	-0.458894	-0.0691623	0.00331007	1	YBR141C	0	0	0	0	0	0	0	0	0	0	0	0	0	0	0	0	0	0	0	0	0	0	0	0	0	1	0	0	0	0	0	0	0	0	0	0	0	0	0	0
fr11615	RPPA05509	-0.204014	-0.372663	0.0260146	0.000463134	MDY2	1	0	0	0	0	0	0	0	0	0	0	0	0	0	0	0	0	0	0	0	0	0	0	0	0	0	1	0	0	0	0	0	0	0	1	0	0	0	0	0
fr11617	orf_22114	-0.721172	-0.227082	0.000628903	0.00541588	HXT4	0	0	0	0	0	0	0	0	0	0	0	0	0	0	1	0	0	0	0	0	0	0	0	0	0	0	0	0	0	0	0	0	0	0	0	0	0	0	0	0
fr11619	orf_5030	0.806493	1.82138	9.27e-05	7.5e-08	DIP5	0	0	0	0	0	0	0	0	0	0	0	0	0	0	1	0	0	0	0	0	0	0	0	0	0	0	0	0	0	0	0	0	0	0	0	0	0	0	0	0
fr11620	orf_11876	0.536699	0.58271	0.00251727	0.000517106	YBR220C	0	0	0	0	0	0	0	0	0	0	0	0	0	0	0	0	0	0	0	0	0	0	0	0	0	1	0	0	0	0	0	0	0	0	0	0	0	0	0	0
fr11625	RPPA04434	0.836525	0.691864	1.37e-06	2.58e-06	PUS4	0	0	0	0	0	0	0	0	0	0	0	0	0	0	0	0	0	0	0	0	0	0	0	0	0	0	0	0	1	0	0	0	0	0	0	0	0	0	0	0
fr11633	RPPA04802	0.122799	-0.15182	1	1	VBA2	0	0	0	0	0	0	0	0	0	0	0	0	0	0	1	0	0	0	0	0	0	0	0	0	0	0	0	0	0	0	0	0	0	0	0	0	0	0	0	0
fr11634	RPPA05926	0.0117949	-0.248317	1	0.00655235	MNS1	0	0	0	0	0	0	0	0	0	1	0	0	0	0	0	0	0	0	0	0	0	0	0	0	0	0	0	0	0	0	0	1	0	0	0	0	0	0	0	0
fr11638	RPPA09611	-0.258322	0.748885	0.0179585	1.76e-06	TSR2	0	0	0	0	0	0	0	0	0	0	0	0	0	0	0	0	1	0	0	0	0	0	0	0	0	0	0	0	1	0	0	0	0	0	0	1	0	0	0	0
fr11645	RPPA09248	0.276749	-0.339829	0.00950853	0.00294503	NUT2	0	0	0	0	0	0	1	0	0	0	0	0	0	0	0	0	0	0	0	0	0	0	0	0	0	0	0	0	1	0	0	0	0	0	0	0	0	0	0	0
fr11659	RPPA07249	0.0680063	-0.260275	1	0.0058121	SYM1	0	0	0	0	0	0	0	0	0	0	0	0	0	0	0	0	0	0	0	0	0	0	0	0	0	0	0	0	0	0	0	0	0	0	0	0	0	0	0	1
fr11664	RPPA11227	0.673655	0.288619	2.17e-05	0.000733452	FMC1	0	0	0	0	0	0	0	0	0	0	0	0	0	0	0	0	1	0	0	0	0	0	0	0	0	0	0	0	0	0	0	0	0	0	1	0	0	0	0	0
fr11668	RPPA10256	0.299681	0.12173	0.0163387	0.778935	RTG1	0	0	0	0	0	0	1	0	0	0	0	0	0	0	0	0	0	0	0	0	0	0	0	0	1	0	0	0	1	0	0	0	0	0	0	0	0	0	0	0
fr1167	RPPA08692	0.521927	0.29515	6.13e-05	0.0060595	RSM18	0	0	0	0	0	0	0	1	0	0	0	0	0	0	0	0	0	0	0	0	0	0	0	0	0	0	0	0	0	0	0	0	0	0	0	0	0	0	0	0
fr11685	RPPA10971	0.212754	1.28738	0.0476959	2.2e-07	RFT1	0	0	0	0	0	0	0	0	0	1	0	0	0	0	1	0	0	0	0	0	0	0	0	0	0	0	0	0	0	0	0	0	0	0	0	0	0	0	0	0
fr11687	RPPA06848	0.407057	-0.577085	0.0006925	2.28e-05	ZTA1	0	0	0	0	0	0	0	0	0	0	0	0	0	0	0	1	0	0	0	0	0	0	0	0	0	0	0	0	0	0	0	0	0	0	1	0	0	0	0	0
fr11688	RPPA09981	-0.333068	-0.149924	0.00126468	0.0925968	VTS1	0	0	0	0	0	0	0	0	0	0	0	0	0	0	1	0	0	0	0	0	0	0	0	0	0	0	0	0	1	0	0	0	0	0	0	0	0	0	0	0
fr1169	RPPA11932	-0.0352503	-0.666418	1	3.32e-05	SDS22	0	0	0	0	0	0	0	0	0	0	0	0	0	0	1	0	0	0	0	0	0	0	0	0	0	0	0	0	0	0	0	0	0	0	0	0	0	0	0	0
fr11690	RPPA07568	-0.62485	-0.207628	2.96e-05	0.0281036	MOT2	1	0	0	0	0	1	1	0	0	1	0	0	0	0	0	0	1	0	0	0	0	0	0	0	0	0	0	0	1	0	0	0	0	0	0	0	0	0	0	0
fr11693	RPPA05015	0.0997411	0.0243433	1	1	DPH2	0	0	0	0	0	0	0	0	0	1	0	0	0	0	0	0	1	0	0	0	0	0	0	0	0	0	0	0	0	0	0	0	0	0	0	1	0	0	0	0
fr11694	RPPA07459	-0.314708	-0.585335	0.0204263	6.39e-05	HMS1	0	0	0	0	0	0	0	0	0	0	0	0	0	0	0	0	0	0	0	0	0	0	1	0	0	0	1	0	0	0	0	0	0	0	0	0	0	0	0	0
fr11703	orf_11674	0.803363	0.603026	4.5e-06	5.85e-06	BCS1	0	0	0	1	0	0	0	0	0	0	0	0	0	0	0	0	1	0	0	0	0	0	0	0	0	0	0	0	0	0	0	0	0	0	0	0	1	0	0	0
fr11706	RPPA05158	0.499946	0.724705	3.47e-05	9.49e-07	HRD1	0	0	0	0	0	0	0	0	0	0	0	0	0	0	0	0	0	0	0	0	0	0	0	0	0	0	0	0	0	0	0	1	0	0	0	0	0	0	0	0
fr11711	orf_19256	-1.2391	-1.00186	2.16e-07	2.66e-07	RAD54	0	0	0	0	0	1	0	0	0	0	0	0	0	0	0	1	1	0	0	0	0	0	0	0	0	0	0	0	0	0	0	0	0	0	0	0	0	0	0	0
fr11725	RPPA10977	-0.172228	-0.141275	0.0599337	0.18994	TAF3	0	0	0	0	0	0	1	0	0	0	0	0	0	0	0	0	0	0	0	0	1	0	0	0	0	0	0	0	1	0	0	0	0	0	0	0	0	0	0	0
fr11729	RPPA11613	-0.805257	-0.939151	3.13e-06	3.99e-07	SPP1	0	0	0	0	0	1	1	0	0	1	0	0	0	0	0	0	1	0	0	0	0	0	0	0	0	0	0	0	1	0	0	0	0	0	0	0	0	0	0	0
fr11731	RPPA06223	-0.259304	-1.00168	0.00489656	5.25e-08	LSB5	0	0	0	0	0	0	0	0	0	0	0	0	0	0	1	0	1	0	1	0	0	0	0	0	0	0	0	1	0	1	0	0	0	0	0	0	0	0	0	0
fr11735	RPPA12087	0.3638	0.269044	0.000290913	0.00148824	YPT31	0	0	0	0	0	0	0	0	0	0	0	0	0	0	1	0	0	0	0	0	0	0	0	0	0	0	0	0	0	1	0	0	0	0	0	0	0	0	0	0
fr11737	RPPA07756	-0.29629	-0.343063	0.0310358	0.00378955	DPS1	0	0	0	0	0	0	0	1	0	0	0	0	0	0	0	0	0	0	0	0	0	0	0	0	0	0	0	0	0	0	0	0	0	0	0	0	0	0	0	0
fr11738	RPPA11481	0.307788	0.857863	0.0991703	4.26e-07	NAF1	0	0	0	0	0	0	0	0	0	0	0	0	0	0	0	0	0	0	0	0	0	0	0	0	0	0	0	0	1	0	0	0	0	0	0	0	0	0	0	0
fr11744	RPPA08732	-0.350731	-0.929896	0.0122726	2.44e-07	OCA2	0	0	0	0	0	0	0	0	0	0	0	0	0	0	0	0	0	0	0	0	0	0	0	0	0	1	0	0	0	0	0	0	0	0	0	0	0	0	0	0
fr11748	orf_22368	0.142328	-0.393045	1	0.0139739	YDR109C	0	0	0	0	0	0	0	0	0	0	0	0	0	0	0	0	0	0	0	0	0	0	0	0	0	1	0	0	0	0	0	0	0	0	0	0	0	0	0	0
fr11749	RPPA04930	0.751194	0.466957	8.61e-06	0.000393677	SPE2	0	0	0	0	0	0	0	0	0	0	1	0	0	0	0	0	0	0	0	0	0	0	0	0	0	0	0	0	0	0	0	0	0	0	0	0	0	0	1	0
fr11757	orf_13105	0.427453	0.0995882	0.000997807	1	NYV1	0	0	0	0	0	0	0	0	0	0	0	0	0	0	1	0	1	0	0	0	0	0	0	0	0	0	0	1	0	1	0	0	0	0	0	0	0	0	0	0
fr11762	RPPA05186	-0.00563033	0.790596	1	4.58e-06	TIM21	0	0	0	0	0	0	0	0	0	0	0	0	0	0	1	0	1	0	0	0	0	0	0	0	0	0	0	0	0	0	0	0	0	0	0	0	0	0	0	0
fr11763	RPPA07695	0.000859897	-0.598437	1	4.01e-06	YPK1	0	0	0	0	0	0	0	0	0	1	0	1	0	0	1	0	0	0	0	0	0	0	0	0	0	0	0	1	0	1	0	0	0	0	0	0	0	0	0	0
fr11764	RPPA06881	0.418742	-0.0521334	0.000284849	1	SEC9	0	0	0	0	0	0	0	0	0	0	0	0	0	0	1	0	0	0	0	0	0	0	0	0	0	0	0	1	0	1	0	0	0	0	0	0	0	0	0	0
fr11767	RPPA05125	0.23905	0.246947	0.0695496	0.043565	URA3	0	0	0	0	0	0	0	0	0	0	0	0	1	0	0	0	0	0	0	0	0	0	0	0	0	0	0	0	0	0	0	0	0	0	0	0	0	1	0	0
fr11771	RPPA04881	0.113942	-0.208559	1	0.0203235	EXO84	0	0	0	0	0	0	0	0	0	0	0	0	0	0	1	0	0	0	0	0	0	0	0	0	0	0	0	0	1	1	0	0	0	0	0	0	0	0	0	0
fr11773	RPPA05691	0.661091	-0.476091	1.23e-05	3.65e-05	FMP40	0	0	0	0	0	0	0	0	0	0	0	0	0	0	0	0	0	0	0	0	0	0	0	0	0	1	0	0	0	0	0	0	0	0	0	0	0	0	0	0
fr11774	orf_6209	0.390157	-0.12685	0.00109673	0.598657	YDR306C	0	0	0	0	0	0	0	0	0	0	0	0	0	0	0	0	0	0	0	0	0	0	0	0	0	0	0	0	0	0	0	1	0	0	0	0	0	0	0	0
fr11781	RPPA12152	0.57604	0.691123	3.2e-05	1.35e-06	YGR068C	0	0	0	0	0	0	0	0	0	0	0	0	0	0	0	0	0	0	0	0	0	0	0	0	0	1	0	0	0	0	0	0	0	0	0	0	0	0	0	0
fr11783	orf_8142	0.70274	-0.20133	3.16e-05	0.016335	ATG18/GSA12	0	0	0	0	0	0	0	0	0	1	0	0	0	0	1	0	0	0	0	0	0	0	0	0	0	0	0	0	0	0	0	0	1	0	0	0	0	0	0	0
fr11784	RPPA11793	0.00771009	-0.259895	1	0.18194	RAM1	0	0	0	0	0	0	0	0	0	1	0	0	0	0	0	0	0	0	0	0	0	0	0	0	0	0	0	0	0	0	0	0	0	0	0	0	0	0	0	0
fr11793	RPPA06636	-0.398393	-0.324775	0.0012496	0.00178921	BRR6	0	0	0	0	0	0	0	0	0	0	0	0	0	0	1	0	1	1	0	0	0	0	0	0	0	0	0	1	0	0	0	0	0	0	0	0	0	0	0	0
fr11798	RPPA05324	0.295828	1.26312	0.00180515	1.29e-08	HNM1	0	0	0	0	0	0	0	0	0	0	0	0	0	0	1	0	0	0	0	0	0	0	0	0	0	0	0	0	0	0	0	0	0	0	0	0	0	0	0	0
fr11801	RPPA06564	-0.641567	-0.612063	0.000115731	5.17e-05	HSP31	0	0	0	0	0	0	0	0	0	0	0	0	0	0	0	0	0	0	0	0	0	0	0	0	0	1	0	0	0	0	0	0	0	0	0	0	0	0	0	0
fr11803	RPPA06717	0.395393	0.393325	0.000246808	8.33e-05	ULP2	0	0	0	0	0	0	0	0	0	1	0	0	0	0	0	0	1	0	0	0	1	0	0	0	0	0	0	0	0	0	0	0	0	0	0	0	0	0	0	0
fr11804	RPPA05629	-0.554328	-0.372997	0.0010755	0.00108021	PCL7	0	0	1	1	0	0	0	0	0	0	0	0	0	0	0	0	0	0	0	0	0	0	0	0	0	0	0	0	0	0	0	0	0	0	0	0	0	0	0	0
fr11805	RPPA04784	0.26956	0.437944	0.0182187	0.000177921	CDC33	0	0	0	0	0	0	0	1	0	0	0	0	0	0	0	0	0	0	0	0	1	0	0	0	0	0	0	0	1	0	0	0	0	0	0	0	0	0	0	0
fr11806	RPPA04105	0.65738	-0.600622	6.4e-05	1.74e-05	CNA1	1	0	0	0	0	0	0	0	0	0	0	0	0	0	0	0	0	0	0	1	0	0	0	0	1	0	0	0	0	0	1	0	0	0	1	0	0	0	0	0
fr11808	RPPA04394	0.149133	-0.520918	1	1.16e-05	PLP2	0	0	0	0	0	0	1	0	0	0	0	0	0	0	0	0	0	0	0	0	0	0	0	0	0	0	0	0	1	0	0	0	0	0	1	0	0	0	0	0
fr11809	RPPA10446	0.875562	1.42017	0.000506104	9.5e-09	SNP1	0	0	0	0	0	0	0	0	0	0	0	0	0	0	0	0	0	0	0	0	0	0	0	0	0	0	0	0	1	0	0	0	0	0	0	0	0	0	0	0
fr11810	RPPA11714	-0.00899804	-0.63552	1	6.3e-05	CDC16	0	0	0	0	0	1	0	0	0	1	0	0	0	0	0	0	1	0	1	0	1	0	0	0	0	0	0	0	0	0	0	1	0	0	0	0	0	0	0	0
fr11812	RPPA09259	0.166802	0.469459	1	2.25e-05	MSL5	0	0	0	0	0	0	0	0	0	0	0	0	0	0	0	0	0	0	0	0	0	0	0	0	0	0	0	0	1	0	0	0	0	0	0	0	0	0	0	0
fr11818	RPPA08166	0.894356	1.56849	7.22e-06	2.17e-08	HRP1	0	0	0	0	0	0	0	0	0	0	0	0	0	0	0	0	0	0	0	0	0	0	0	0	0	0	0	0	1	0	0	0	0	0	0	0	0	0	0	0
fr11823	RPPA04663	-0.206187	0.337548	0.248246	0.0318459	SEN1	0	0	0	0	0	0	1	0	0	0	0	0	0	0	0	0	1	0	0	0	0	0	0	0	0	0	0	0	1	0	0	0	0	0	0	1	0	0	0	0
fr11827	RPPA10238	-0.425178	-1.59325	0.000155686	1.09e-08	GAP1	0	0	0	0	0	0	0	0	0	0	0	0	0	0	1	0	0	0	0	0	0	0	0	0	0	0	0	0	0	0	0	0	0	0	0	0	0	0	0	0
fr11830	RPPA10058	1.27352	0.941903	6.55e-08	8.95e-07	IMG1	0	0	0	0	0	0	0	1	0	0	0	0	0	0	0	0	0	0	0	0	0	0	0	0	0	0	0	0	0	0	0	0	0	0	0	0	0	0	0	0
fr11831	RPPA04955	-0.0422128	-0.338462	1	0.000819259	FLC1	0	0	0	0	0	0	0	0	1	0	0	0	0	0	1	0	0	0	0	1	0	0	0	0	0	0	0	0	0	0	0	0	0	0	0	0	0	0	0	0
fr11833	orf_9805	0.196414	-0.0860453	0.912532	1	VTH1	0	0	0	0	0	0	0	0	0	0	0	0	0	0	1	0	0	0	0	0	0	0	0	0	0	0	0	0	0	1	0	0	0	0	0	0	0	0	0	0
fr11838	RPPA10579	0.0540698	-0.27546	1	0.0315865	VAC7	0	0	0	0	0	0	0	0	0	0	0	1	0	0	0	0	1	0	0	0	0	0	0	0	0	0	0	0	0	0	0	0	0	0	0	0	0	0	0	0
fr11845	RPPA04577	0.498312	0.355975	6.32e-05	0.000172281	ASP1	0	0	0	0	0	0	0	0	0	0	1	0	0	0	0	0	0	0	0	0	0	0	0	0	0	0	0	0	0	0	0	0	0	0	0	0	0	0	0	0
fr11851	RPPA05768	0.746792	0.242235	7.27e-06	0.00523727	FMS1	0	0	0	0	0	0	0	0	0	0	1	0	0	0	0	0	0	0	0	0	0	0	0	0	0	0	0	0	0	0	0	0	0	0	0	0	0	0	1	0
fr11853	RPPA09472	-0.359571	0.147796	0.00325797	0.206618	RPP1B	0	0	0	0	0	0	0	1	0	0	0	0	0	0	0	0	0	0	0	0	0	0	0	0	0	0	0	0	0	0	0	0	0	0	0	0	0	0	0	0
fr11856	RPPA09370	-1.27206	0.195714	1.65e-07	0.0298752	MAE1	0	0	0	0	0	0	0	0	0	0	1	0	0	0	0	0	0	0	0	0	0	0	0	0	0	0	0	0	0	0	0	0	0	0	0	0	0	0	0	0
fr11862	RPPA10700	0.11011	0.388158	1	0.000341231	SPT16	0	0	0	0	0	0	1	0	0	0	0	0	0	0	0	0	0	0	0	0	0	0	0	0	0	0	0	0	1	0	0	0	0	0	0	0	0	0	0	0
fr11866	RPPA08873	0.462089	0.0908871	0.000141767	1	ABP1	0	0	0	0	0	0	0	0	0	0	0	0	0	0	0	0	1	0	1	0	0	0	0	0	0	0	1	0	0	0	0	0	0	0	0	0	0	0	0	0
fr1187	orf_14768	-0.359757	-0.637599	0.0798385	3.72e-06	MEC3	0	0	0	0	0	1	1	0	0	0	0	0	0	0	0	1	1	0	0	0	1	0	0	0	0	0	0	0	1	0	0	0	0	0	0	0	0	0	0	0
fr11870	RPPA07606	0.310527	-0.284498	0.00211942	0.00114381	AIM12	0	0	0	0	0	0	0	0	0	0	0	0	0	0	0	0	0	0	0	0	0	0	0	0	0	1	0	0	0	0	0	0	0	0	0	0	0	0	0	0
fr11875	RPPA06888	-0.277533	-0.542524	0.00819454	1.54e-05	MNR2	0	0	0	0	0	0	0	0	0	0	0	0	0	0	1	0	0	0	0	0	0	0	0	0	0	0	0	0	0	0	0	0	0	0	0	0	0	0	0	0
fr11877	RPPA04560	-0.189838	0.0921015	0.169316	1	PAM18	0	0	0	0	0	0	0	0	0	0	0	0	0	0	1	0	1	0	0	0	0	0	0	0	0	0	0	0	0	0	0	0	0	0	0	0	0	0	0	0
fr11879	RPPA07343	-0.11583	-0.485768	1	0.00824238	YIR007W	0	0	0	0	0	0	0	0	0	0	0	0	0	0	0	0	0	0	0	0	0	0	0	0	0	1	0	0	0	0	0	0	0	0	0	0	0	0	0	0
fr1188	RPPA08352	-0.386933	1.16013	0.000234498	2.27e-08	NOP1	0	0	0	0	0	0	0	0	0	0	0	0	0	0	0	0	1	0	0	0	0	0	0	0	0	0	0	0	1	0	0	0	0	0	0	1	0	0	0	0
fr11882	RPPA06364	-0.762757	-0.732407	2.08e-06	1.07e-06	FCY1	0	0	0	0	0	0	0	0	0	0	0	0	1	0	0	0	0	0	0	0	0	0	0	0	0	0	0	0	0	0	0	0	0	0	0	0	0	1	0	0
fr11891	RPPA05414	-0.162089	0.747843	0.467312	4.06e-06	RRP4	0	0	0	0	0	0	0	0	0	0	0	0	0	0	0	0	1	0	0	0	0	0	0	0	0	0	0	0	1	0	0	0	0	0	0	1	0	0	0	0
fr11892	orf_3322	-0.350168	-0.267067	0.000985009	0.0343288	SIZ1	0	0	0	0	0	0	0	0	0	1	0	0	0	0	0	0	0	0	0	0	0	0	0	0	0	0	0	0	0	0	0	0	0	0	0	0	0	0	0	0
fr11897	RPPA09934	-0.348565	-0.190012	0.00341419	0.031953	IOC4	0	0	0	0	0	1	0	0	0	0	0	0	0	0	0	0	1	0	0	0	0	0	0	0	0	0	0	0	0	0	0	0	0	0	0	0	0	0	0	0
fr119	RPPA10588	0.0395878	-0.490849	1	2.53e-05	HPT1	0	0	0	0	0	0	0	0	0	0	0	0	0	0	0	0	0	0	0	0	0	0	0	0	0	0	0	0	0	0	0	0	0	0	0	0	0	0	0	1
fr1190	RPPA06383	0.182439	0.797094	0.258599	1.17e-05	MRPL11	0	0	0	0	0	0	0	1	0	0	0	0	0	0	0	0	0	0	0	0	0	0	0	0	0	0	0	0	0	0	0	0	0	0	0	0	0	0	0	0
fr11905	RPPA11444	0.658335	0.839034	0.000179801	3.41e-07	BOI2	0	1	0	0	0	0	0	0	0	0	0	0	0	0	0	0	0	0	0	0	0	1	0	0	1	0	1	0	0	0	0	0	0	0	0	0	0	0	0	0
fr11911	RPPA07986	0.462555	-0.264477	0.000116041	0.00301889	VPS17	0	0	0	0	0	0	0	0	0	0	0	0	0	0	1	0	0	0	0	0	0	0	0	0	0	0	0	0	0	1	0	0	0	0	0	0	0	0	0	0
fr11914	RPPA10487	0.423404	0.108021	0.0055172	1	RVS167	0	1	0	0	0	0	0	0	0	0	0	0	0	0	1	1	0	0	0	0	0	1	0	0	0	0	1	1	0	1	0	0	0	0	0	0	0	0	0	0
fr11916	RPPA07202	-0.0176026	1.37021	1	1.65e-08	RPF1	0	0	0	0	0	0	0	0	0	0	0	0	0	0	0	0	1	0	0	0	0	0	0	0	0	0	0	0	1	0	0	0	0	0	0	1	0	0	0	0
fr11919	RPPA06326	-1.2012	-0.637328	4.3e-06	2.44e-05	FMO1	0	0	0	0	0	0	0	0	1	0	0	0	0	0	0	0	0	0	0	0	0	0	0	0	0	0	0	0	0	0	0	0	0	0	0	0	0	0	0	0
fr11920	RPPA09937	0.655265	0.656728	6.79e-06	3.46e-06	GPI14	0	0	0	0	0	0	0	0	0	1	0	1	0	0	0	0	0	0	0	1	0	0	0	0	0	0	0	0	0	0	0	0	0	0	0	0	0	0	0	0
fr11921	RPPA06588	0.592668	1.31931	1.64e-05	7.13e-09	YIL087C	0	0	0	0	0	0	0	0	0	0	0	0	0	0	0	0	0	0	0	0	0	0	0	0	0	1	0	0	0	0	0	0	0	0	0	0	0	0	0	0
fr11925	RPPA08290	-0.146356	-0.15486	1	0.0671552	VID30	0	0	1	0	0	0	0	0	0	0	0	0	0	0	0	0	0	0	0	0	0	0	0	0	0	0	0	0	0	0	0	1	0	0	0	0	0	0	0	0
fr1193	RPPA06863	-0.132698	0.293478	1	0.000786913	SES1	0	0	0	0	0	0	0	1	0	0	1	0	0	0	0	0	0	0	0	0	0	0	0	0	0	0	0	0	1	0	0	0	0	0	0	0	0	0	0	0
fr11930	RPPA07535	-0.452723	-0.0639473	0.000756888	1	TUB1	1	0	0	0	0	0	0	0	0	0	0	0	0	0	1	0	1	1	1	0	1	0	0	1	0	0	0	0	0	0	0	0	0	0	0	0	0	0	0	0
fr11934	orf_21332	0.636071	0.43896	0.000494399	6.87e-05	HSP10	0	0	0	0	0	0	0	0	1	0	0	0	0	0	0	0	0	0	0	0	0	0	0	0	0	0	0	0	0	0	0	0	0	0	0	0	0	0	0	0
fr11937	RPPA10557	-0.171888	0.203884	0.0679107	0.00988742	SPS19	0	0	0	0	0	0	0	0	0	0	0	1	0	0	0	0	0	0	0	0	0	0	0	0	0	0	0	0	0	0	0	0	1	0	0	0	0	0	0	0
fr11938	RPPA11119	-0.259645	-0.368891	0.00693901	0.00110764	YOX1	0	0	0	0	0	0	1	0	0	0	0	0	0	0	0	0	0	0	0	0	1	0	0	0	0	0	0	0	1	0	0	0	0	0	0	0	0	0	0	0
fr11940	RPPA07425	0.243298	-0.0750007	0.0276966	1	SPC110	1	0	0	0	0	0	0	0	0	0	0	0	0	0	0	0	1	1	1	0	0	0	0	0	0	0	0	0	0	0	0	0	0	0	0	0	0	0	0	0
fr11943	RPPA05506	-0.289244	1.34556	0.00355105	2.53e-08	ABP140	0	0	0	0	0	0	0	0	0	0	0	0	0	0	0	0	1	0	1	0	0	0	0	0	0	0	0	0	0	0	0	0	0	0	0	0	0	0	0	0
fr11948	RPPA09387	0.131444	-0.0364798	1	1	HTS1	0	0	0	0	0	0	0	1	0	0	1	0	0	0	0	0	0	0	0	0	0	0	0	0	0	0	0	0	1	0	0	0	0	0	0	0	0	0	0	0
fr11952	orf_19803	1.22321	1.1221	1.15e-07	1.9e-07	YGR210C	0	0	0	0	0	0	0	0	0	0	0	0	0	0	0	0	0	0	0	0	0	0	0	0	0	1	0	0	0	0	0	0	0	0	0	0	0	0	0	0
fr11962	RPPA07752	-0.497821	0.777956	5.87e-05	2.21e-06	YDR161W	0	0	0	0	0	0	0	0	0	0	0	0	0	0	0	0	1	0	0	0	0	0	0	0	0	0	0	0	0	0	0	0	0	0	0	1	0	0	0	0
fr11966	RPPA06286	0.0808466	0.0203759	1	1	MET22	0	0	0	0	0	0	0	0	0	0	1	0	0	0	0	1	0	0	0	0	0	0	0	0	0	0	0	0	0	0	0	0	0	0	1	0	0	0	0	0
fr11968	RPPA07532	0.488351	0.143579	0.00130448	1	ARG2	0	0	0	0	0	1	0	0	0	0	1	0	0	0	0	0	1	0	0	0	0	0	0	0	0	0	0	0	0	0	0	0	0	0	0	0	0	0	0	0
fr11971	RPPA11411	-0.298752	-0.484563	0.0129771	0.000194818	SPC98	0	0	0	0	0	0	0	0	0	0	0	0	0	0	0	0	1	0	1	0	1	0	0	0	0	0	0	0	0	0	0	0	0	0	0	0	0	0	0	0
fr11974	RPPA04089	-0.0848636	1.08816	1	1.75e-07	NMD3	0	0	0	0	0	0	0	0	0	0	0	0	0	0	1	0	1	0	0	0	0	0	0	0	0	0	0	0	0	0	0	0	0	0	0	1	0	0	0	0
fr1198	RPPA04860	0.848019	0.517304	2.86e-06	4.01e-05	COQ1	0	0	0	0	0	0	0	0	0	0	0	0	0	0	0	0	0	0	0	0	0	0	0	0	0	0	0	0	0	0	0	0	0	0	0	0	0	0	1	0
fr11981	RPPA06465	-1.44907	-1.0074	1.36e-08	6.03e-08	GAS1	0	0	0	0	0	0	0	0	0	0	0	0	0	0	0	0	0	0	0	1	0	0	0	0	0	0	0	0	0	0	0	0	0	0	0	0	0	0	0	0
fr11984	RPPA07490	-0.6148	-0.175786	0.000115789	0.117224	CBP4	0	0	0	0	0	0	0	0	0	0	0	0	0	0	0	0	1	0	0	0	0	0	0	0	0	0	0	0	0	0	0	0	0	0	0	0	0	0	0	0
fr11986	RPPA11933	-0.0667324	-0.77401	1	1.03e-06	PUG1	0	0	0	0	0	0	0	0	0	0	0	0	0	0	0	0	0	0	0	0	0	0	0	0	0	1	0	0	0	0	0	0	0	0	0	0	0	0	0	0
fr11988	RPPA06502	0.850745	0.640392	1.57e-06	1e-05	ZIM17	0	0	0	0	0	0	0	0	1	0	0	0	0	0	1	1	1	0	0	0	0	0	0	0	0	0	0	0	0	0	0	0	0	0	1	0	0	0	0	0
fr11996	RPPA07448	0.778105	0.0368491	3.13e-06	1	OSH3	1	0	0	0	0	0	0	0	0	0	0	0	0	0	1	0	1	1	0	0	0	0	1	0	0	0	1	1	0	1	0	0	0	0	0	0	0	0	0	0
fr12000	RPPA06704	-0.404133	-0.710314	0.000293291	1.86e-05	NAT3	0	0	0	0	0	1	0	0	0	1	0	0	0	0	0	0	1	0	1	0	0	0	0	0	0	0	0	0	0	0	0	0	0	0	0	0	0	0	0	0
fr12002	RPPA05900	-2.92059	-0.996472	5.62e-09	6.25e-08	PDR5	0	0	0	0	0	0	0	0	0	0	0	0	0	0	1	0	0	0	0	0	0	0	0	0	0	0	0	0	0	0	0	0	0	0	1	0	0	0	0	0
fr12003	RPPA07759	-0.0755136	-0.317371	1	0.000630439	TMA29	0	0	0	0	0	0	0	0	0	0	0	0	0	0	0	0	0	0	0	0	0	0	0	0	0	0	0	0	0	0	0	0	0	0	0	0	0	0	0	1
fr12018	orf_11769	-0.0527553	-0.200832	1	1	CDC28	0	0	0	0	0	0	1	0	0	1	0	0	0	0	0	0	0	0	0	0	1	1	0	1	0	0	0	0	0	0	0	0	0	0	0	0	0	0	0	0
fr12019	RPPA04829	1.2787	-0.00647852	6.02e-06	1	YJL218W	0	0	0	0	0	0	0	0	0	0	0	0	0	0	0	0	0	0	0	0	0	0	0	0	0	1	0	0	0	0	0	0	0	0	0	0	0	0	0	0
fr12020	orf_16660	-0.0760065	-0.0667661	1	1	CCT2	0	0	0	0	0	0	0	0	1	0	0	0	0	0	0	0	1	0	1	0	0	0	0	0	0	0	0	0	0	0	0	0	0	0	0	0	0	0	0	0
fr12021	RPPA07708	-0.497949	-1.20995	6.99e-05	1.95e-07	YMR114C	0	0	0	0	0	0	0	0	0	0	0	0	0	0	0	0	0	0	0	0	0	0	0	0	0	1	0	0	0	0	0	0	0	0	0	0	0	0	0	0
fr12022	orf_12329	0.402992	-0.227321	0.000250047	0.0707175	FKH1	0	0	0	0	0	1	1	0	0	0	0	0	0	0	0	0	1	0	0	0	1	0	1	0	0	0	1	0	1	0	0	0	0	0	0	0	0	0	0	0
fr12024	RPPA09890	-0.0944432	1.04655	1	7.23e-07	BUD20	0	1	0	0	0	0	0	0	0	0	0	0	0	0	0	0	1	0	0	0	0	0	0	0	0	0	1	0	0	0	0	0	0	0	0	1	0	0	0	0
fr12035	RPPA07872	0.0717282	0.797686	1	9.16e-06	PPM2	0	0	0	0	0	0	0	0	0	0	0	0	0	0	0	0	0	0	0	0	0	0	0	0	0	0	0	0	1	0	0	0	0	0	0	0	0	0	0	0
fr1204	orf_10532	-0.127451	-0.443733	0.459825	2.62e-05	SUB2	0	0	0	0	0	1	1	0	0	0	0	0	0	0	1	1	1	0	0	0	0	0	0	0	0	0	0	0	1	0	0	0	0	0	0	0	0	0	0	0
fr12047	RPPA08006	-0.809655	-0.698027	8.08e-06	2.31e-05	RFC1	0	0	0	0	0	1	0	0	0	0	0	0	0	0	0	1	0	0	0	0	1	0	0	0	0	0	0	0	0	0	0	0	0	0	0	0	0	0	0	0
fr1205	RPPA12174	-0.456035	-0.344711	0.000551797	0.00375254	HAM1	0	0	0	0	0	1	0	0	0	0	0	0	0	0	0	1	0	0	0	0	0	0	0	0	0	0	0	0	0	0	0	0	0	0	0	0	0	0	0	0
fr12052	RPPA11765	-0.362628	1.41281	0.00351427	1.49e-08	PAB1	0	0	0	0	0	0	0	1	0	0	0	0	0	0	0	0	0	0	0	0	0	0	0	0	0	0	0	0	0	0	0	0	0	0	0	0	0	0	0	0
fr12068	orf_26440	0.887235	0.714841	1.09e-06	1.2e-06	IRC22	0	0	0	0	0	0	0	0	0	0	0	0	0	0	0	0	0	0	0	0	0	0	0	0	0	1	0	0	0	0	0	0	0	0	0	0	0	0	0	0
fr12074	RPPA04532	-0.535647	-0.567942	2.24e-05	5.13e-06	ADE1	0	0	0	0	0	0	0	0	0	0	0	0	0	0	0	0	0	0	0	0	0	0	0	0	0	0	0	0	0	0	0	0	0	0	1	0	0	0	0	0
fr1208	RPPA06708	-0.177266	-0.109927	0.0508443	1	YLR281C	0	0	0	0	0	0	0	0	0	0	0	0	0	0	0	0	0	0	0	0	0	0	0	0	0	1	0	0	0	0	0	0	0	0	0	0	0	0	0	0
fr12081	RPPA05523	-0.127708	0.310749	0.601918	0.00125509	SRP72	0	0	0	0	0	0	0	0	0	0	0	0	0	0	1	0	0	0	0	0	0	0	0	0	0	0	0	0	0	0	0	0	0	0	0	0	0	0	0	0
fr12082	RPPA07397	-0.819583	0.218252	2.84e-06	0.025118	FES1	0	0	0	0	0	0	0	1	0	0	0	0	0	0	0	0	0	0	0	0	0	0	0	0	0	0	0	0	0	0	0	0	0	0	0	0	0	0	0	0
fr1209	RPPA07977	-0.330246	-0.206443	0.00142648	0.0149095	VMA6	0	0	0	0	0	0	0	0	0	0	0	0	0	0	1	0	1	0	0	0	0	0	0	0	0	0	0	0	0	0	1	0	0	0	0	0	0	0	0	0
fr12096	RPPA11945	0.351434	0.19569	0.00274434	0.0126814	YNL092W	0	0	0	0	0	0	0	0	0	0	0	0	0	0	0	0	0	0	0	0	0	0	0	0	0	1	0	0	0	0	0	0	0	0	0	0	0	0	0	0
fr12100	RPPA04149	-0.531006	-1.07148	6.4e-05	6.44e-07	YGR277C	0	0	0	0	0	0	0	0	0	0	0	0	0	0	0	0	0	0	0	0	0	0	0	0	0	0	0	0	0	0	0	0	0	0	0	0	0	0	1	0
fr12102	orf_2943	-0.621961	-0.403487	0.0500766	0.00199671	TAH18	0	0	0	0	0	0	0	0	0	0	0	0	0	0	0	0	0	0	0	0	0	0	0	0	0	1	0	0	0	0	0	0	0	0	0	0	0	0	0	0
fr12105	RPPA07580	0.18718	-0.136049	0.0510257	0.381476	RPT1	0	0	0	0	0	0	0	0	0	0	0	0	0	0	0	0	0	0	0	0	0	0	0	0	0	0	0	0	0	0	0	1	0	0	0	0	0	0	0	0
fr1211	RPPA08655	0.154475	0.337054	0.182816	0.000872916	TIF5	0	0	0	0	0	0	0	1	0	0	0	0	0	0	0	0	1	0	0	0	0	0	0	0	0	0	0	0	0	0	0	0	0	0	0	1	0	0	0	0
fr12110	RPPA07785	-0.398917	0.592175	0.000246351	6.17e-06	WSC2	0	0	0	0	0	0	0	0	0	0	0	0	0	0	0	1	1	0	1	1	0	0	0	0	1	0	0	0	0	0	0	0	0	0	0	0	0	0	0	0
fr12111	orf_6575	0.16121	0.284014	1	0.377121	YHR032W	0	0	0	0	0	0	0	0	0	0	0	0	0	0	0	0	0	0	0	0	0	0	0	0	0	1	0	0	0	0	0	0	0	0	0	0	0	0	0	0
fr12117	RPPA07698	-0.586055	-0.14318	2.85e-05	0.114602	ECM31	0	0	0	0	0	0	0	0	0	0	0	0	0	0	0	0	0	0	0	0	0	0	0	0	0	0	0	0	0	0	0	0	0	0	0	0	0	0	1	0
fr12120	RPPA06722	0.231722	-0.138411	0.00759135	0.37068	NEO1	0	0	0	0	0	0	0	0	0	0	0	0	0	0	1	0	1	0	0	0	0	0	0	0	0	0	0	1	0	1	0	0	0	0	0	0	0	0	0	0
fr12121	RPPA11832	-0.420168	-0.7534	0.00013318	5.84e-07	YFR006W	0	0	0	0	0	0	0	0	0	0	0	0	0	0	0	0	0	0	0	0	0	0	0	0	0	1	0	0	0	0	0	0	0	0	0	0	0	0	0	0
fr12130	RPPA09241	0.680435	0.220109	1.08e-05	0.00563797	MSF1	0	0	0	0	0	0	0	1	0	0	1	0	0	0	0	0	0	0	0	0	0	0	0	0	0	0	0	0	1	0	0	0	0	0	0	0	0	0	0	0
fr12136	RPPA09334	-0.120404	-0.0726681	1	1	TMA64	0	0	0	0	0	0	0	0	0	0	0	0	0	0	0	0	0	0	0	0	0	0	0	0	0	1	0	0	0	0	0	0	0	0	0	0	0	0	0	0
fr12139	RPPA05610	-0.167652	-0.428933	0.26931	5.42e-05	MEU1	0	0	0	0	0	0	0	0	0	0	1	0	0	0	0	0	0	0	0	0	0	0	0	0	0	0	0	0	0	0	0	0	0	0	0	0	0	0	0	0
fr1214	orf_7486	0.08015	-0.198998	1	0.135973	GGA1	0	0	0	0	0	0	0	0	0	0	0	0	0	0	1	0	0	0	0	0	0	0	0	0	0	0	0	0	0	1	0	1	0	0	0	0	0	0	0	0
fr12150	RPPA04047	0.49643	-0.555967	4.53e-05	7.54e-06	YDR109C	0	0	0	0	0	0	0	0	0	0	0	0	0	0	0	0	0	0	0	0	0	0	0	0	0	1	0	0	0	0	0	0	0	0	0	0	0	0	0	0
fr12152	RPPA04997	0.142807	-0.355932	0.427358	0.00022367	KSP1	0	0	0	0	0	0	0	0	0	1	0	0	0	0	0	0	0	0	0	0	0	0	0	0	0	0	0	0	0	0	0	0	0	0	0	0	0	0	0	0
fr12153	RPPA10061	-0.326835	-0.712497	0.00199498	2.89e-06	ARE2	0	0	0	0	0	0	0	0	0	0	0	1	0	0	0	0	0	0	0	0	0	0	0	0	0	0	0	0	0	0	0	0	0	0	0	0	0	0	0	0
fr12160	orf_5661	0.126152	0.259964	1	0.0365689	OPI1	0	0	0	0	0	1	1	0	0	0	0	1	0	0	0	1	1	0	0	0	0	0	0	0	1	0	0	0	1	0	0	0	0	0	1	0	0	0	0	0
fr12165	RPPA09432	-0.972506	-0.606771	6.54e-07	7.1e-06	DSE4	0	1	0	0	0	0	0	0	0	0	0	0	0	0	0	0	0	0	0	0	0	0	0	0	0	0	0	0	0	0	0	0	0	0	0	0	0	0	0	0
fr12179	RPPA05007	-2.28988	-1.31088	6.66e-10	1.44e-07	YBR139W	0	0	0	0	0	0	0	0	0	0	0	0	0	0	0	0	0	0	0	0	0	0	0	0	0	0	0	0	0	0	0	0	0	0	0	0	0	0	0	1
fr12182	RPPA11036	-0.198552	-0.695165	0.0678735	2.8e-06	LEU2	0	0	0	0	0	0	0	0	0	0	1	0	0	0	0	0	0	0	0	0	0	0	0	0	0	0	0	0	0	0	0	0	0	0	0	0	0	0	0	0
fr1219	RPPA06658	-1.73223	-1.47149	2.3e-08	1.29e-08	BAT1	0	0	0	0	0	0	0	0	0	0	1	0	0	0	0	0	0	0	0	0	0	0	0	0	0	0	0	0	0	0	0	0	0	0	0	0	0	0	0	0
fr12193	RPPA05856	0.820088	-0.683562	4.13e-06	4.62e-06	TDH3	0	0	1	0	0	0	0	0	0	0	0	0	0	0	0	0	0	0	0	0	0	0	0	0	0	0	0	0	0	0	0	0	0	0	0	0	0	0	0	0
fr12196	RPPA04056	-0.417363	1.72511	0.000798621	1.45e-08	MUP1	0	0	0	0	0	0	0	0	0	0	0	0	0	0	1	0	0	0	0	0	0	0	0	0	0	0	0	0	0	0	0	0	0	0	0	0	0	0	0	0
fr12198	RPPA04925	0.0139732	-0.00822192	1	1	SCD5	0	0	0	0	0	0	0	0	0	0	0	0	0	0	1	0	1	0	1	0	0	0	0	0	0	0	0	1	0	1	0	0	0	0	0	0	0	0	0	0
fr12200	RPPA07599	0.132721	-0.413514	0.336051	9.5e-05	VMA2	0	0	0	0	0	0	0	0	0	0	0	0	0	0	0	0	1	0	0	0	0	0	0	0	0	0	0	0	0	0	1	0	0	0	0	0	0	0	0	0
fr12201	RPPA06593	-0.127116	-0.476568	1	2.69e-05	OSH6	0	0	0	0	0	0	0	0	0	0	0	1	0	0	1	0	0	0	0	0	0	0	0	0	0	0	1	1	0	1	0	0	0	0	0	0	0	0	0	0
fr12219	RPPA11633	-0.147488	0.711024	0.229746	8.69e-07	RPB10	0	0	0	0	0	0	1	0	0	0	0	0	0	0	0	0	0	0	0	0	0	0	0	0	0	0	0	0	1	0	0	0	0	0	0	0	0	0	0	0
fr12220	RPPA08231	0.385331	-0.270249	0.000258822	0.00211679	YHR097C	0	0	0	0	0	0	0	0	0	0	0	0	0	0	0	0	0	0	0	0	0	0	0	0	0	1	0	0	0	0	0	0	0	0	0	0	0	0	0	0
fr12222	RPPA07067	-0.988346	-1.49962	5.87e-07	1.34e-07	YSA1	0	0	0	0	0	0	0	0	0	0	0	0	0	0	0	0	0	0	0	0	0	0	0	0	0	1	0	0	0	0	0	0	0	0	0	0	0	0	0	0
fr12225	RPPA06991	0.669451	0.240916	7.24e-05	0.012466	ERG7	0	0	0	0	0	0	0	0	0	0	0	1	0	0	0	0	0	0	0	0	0	0	0	0	0	0	0	0	0	0	0	0	0	0	0	0	0	0	0	0
fr12228	orf_12351	-1.50484	-0.239492	2.31e-08	0.052081	RTR1	0	0	0	0	0	0	0	0	0	0	0	0	0	0	0	0	0	0	0	0	0	0	0	0	0	1	0	0	0	0	0	0	0	0	0	0	0	0	0	0
fr12235	RPPA10468	-2.95542	-1.09072	1e-09	9.79e-07	SPO1	0	0	0	0	0	0	0	0	0	0	0	0	0	0	0	0	0	0	0	0	1	0	0	1	0	0	0	0	0	0	0	0	0	0	0	0	0	0	0	0
fr1224	RPPA10511	0.127859	-0.296489	1	0.0025264	TFP1	0	0	0	0	0	1	0	0	0	0	0	0	0	0	0	0	1	0	0	0	0	0	0	0	0	0	0	0	0	0	1	0	0	0	0	0	0	0	0	0
fr12249	RPPA07612	-0.43069	-0.464213	0.000385029	2.64e-05	HPR1	0	0	0	0	0	1	1	0	0	0	0	0	0	0	1	1	1	0	0	0	0	0	0	0	0	0	0	0	1	0	0	0	0	0	0	0	0	0	0	0
fr12250	RPPA08305	-0.0826065	0.116803	1	1	SQS1	0	0	0	0	0	0	0	0	0	0	0	0	0	0	0	0	0	0	0	0	0	0	0	0	0	0	0	0	1	0	0	0	0	0	0	0	0	0	0	0
fr12257	RPPA09894	0.405034	0.517425	0.00133595	2.4e-05	PSF2	0	0	0	0	0	1	0	0	0	0	0	0	0	0	0	0	0	0	0	0	0	0	0	0	0	0	0	0	0	0	0	0	0	0	0	0	0	0	0	0
fr12258	RPPA12112	0.010442	-0.146408	1	1	OPT2	0	0	0	0	0	0	0	0	0	0	0	0	0	0	1	0	0	0	0	0	0	0	0	0	0	0	0	0	0	0	0	0	0	0	0	0	0	0	0	0
fr12260	RPPA08010	-0.010648	-0.19418	1	0.107945	APT1	0	0	0	0	0	0	0	0	0	0	0	0	1	0	0	0	0	0	0	0	0	0	0	0	0	0	0	0	0	0	0	0	0	0	0	0	0	1	0	0
fr12268	RPPA06168	-0.243695	0.731052	0.0550846	0.000147036	RSA4	0	0	0	0	0	0	0	0	0	0	0	0	0	0	0	0	1	0	0	0	0	0	0	0	0	0	0	0	0	0	0	0	0	0	0	1	0	0	0	0
fr12272	RPPA07662	-0.622489	-0.212321	1.12e-05	0.00934383	RTN1	0	0	0	0	0	0	0	0	0	0	0	0	0	0	0	0	0	0	0	0	0	0	0	0	0	1	0	0	0	0	0	0	0	0	0	0	0	0	0	0
fr12283	RPPA08019	0.0327409	-0.666529	1	1.82e-06	YML020W	0	0	0	0	0	0	0	0	0	0	0	0	0	0	0	0	0	0	0	0	0	0	0	0	0	1	0	0	0	0	0	0	0	0	0	0	0	0	0	0
fr12288	RPPA08024	-0.452783	-0.617832	0.00306936	0.00221452	CTF8	0	0	0	0	0	1	0	0	0	0	0	0	0	0	0	1	1	0	0	0	1	0	0	0	0	0	0	0	0	0	0	0	0	0	0	0	0	0	0	0
fr12291	RPPA04329	2.36439	0.889274	2.09e-09	1.4e-06	FTR1	0	0	0	0	0	0	0	0	0	0	0	0	0	0	1	0	0	0	0	0	0	0	0	0	0	0	0	0	0	0	1	0	0	0	0	0	0	0	0	0
fr12292	RPPA05541	-0.324137	-0.226694	0.00215779	0.0999112	NNF1	0	0	0	0	0	0	0	0	0	0	0	0	0	0	0	0	0	0	0	0	0	0	0	0	0	0	0	0	0	0	0	0	0	0	0	0	0	0	0	1
fr12295	orf_12553	-0.13306	-0.30022	1	0.00412333	OSH7	0	0	0	0	0	0	0	0	0	0	0	1	0	0	1	0	0	0	0	0	0	0	0	0	0	0	1	1	0	1	0	0	0	0	0	0	0	0	0	0
fr12301	RPPA10567	0.346791	0.213079	0.000782326	0.023718	TMN3	0	0	0	0	0	0	0	0	0	0	0	0	0	0	0	0	0	0	0	0	0	0	0	0	0	1	0	0	0	0	0	0	0	0	0	0	0	0	0	0
fr12309	RPPA10488	-0.626722	0.206227	9.97e-06	0.0233624	ADE8	0	0	0	0	0	0	0	0	0	0	0	0	1	0	0	0	0	0	0	0	0	0	0	0	0	0	0	0	0	0	0	0	0	0	0	0	0	1	0	0
fr12317	RPPA05051	-0.585644	1.22248	1.94e-05	1.28e-08	YPL183C	0	0	0	0	0	0	0	0	0	0	0	0	0	0	0	0	0	0	0	0	0	0	0	0	0	1	0	0	0	0	0	0	0	0	0	0	0	0	0	0
fr12319	RPPA05517	-0.124892	0.476292	0.806625	1.91e-05	SQT1	0	0	0	0	0	0	0	0	0	0	0	0	0	0	0	0	1	0	0	0	0	0	0	0	0	0	0	0	0	0	0	0	0	0	0	1	0	0	0	0
fr12322	RPPA06759	-0.550295	-0.400735	2.15e-05	0.000183743	GID7	0	0	1	0	0	0	0	0	0	0	0	0	0	0	0	0	0	0	0	0	0	0	0	0	0	0	0	0	0	0	0	0	0	0	0	0	0	0	0	0
fr12328	RPPA07058	-0.615221	-0.190895	1.36e-05	0.0185954	BRN1	0	0	0	0	0	0	0	0	0	0	0	0	0	0	0	0	1	0	0	0	1	0	0	0	0	0	0	0	0	0	0	0	0	0	0	0	0	0	0	0
fr12329	RPPA08825	-0.201583	0.201576	0.0272867	0.0233823	FMP13	0	0	0	0	0	0	0	0	0	0	0	0	0	0	0	0	0	0	0	0	0	0	0	0	0	1	0	0	0	0	0	0	0	0	0	0	0	0	0	0
fr12330	RPPA06551	0.1538	0.468629	0.649808	0.019692	RIX1	0	0	0	0	0	0	0	0	0	0	0	0	0	0	1	0	1	0	0	0	0	0	0	0	0	0	0	0	1	0	0	0	0	0	0	1	0	0	0	0
fr12336	RPPA11313	-0.614473	-0.418009	3.95e-05	0.00520045	TRX1	0	0	0	0	0	1	0	0	0	0	0	0	0	0	1	1	1	0	0	0	0	0	0	0	0	0	0	1	0	1	1	0	0	0	1	0	0	0	0	0
fr12341	RPPA10212	0.21523	0.217432	0.0189346	0.00525338	PTI1	0	0	0	0	0	0	1	0	0	0	0	0	0	0	0	0	0	0	0	0	0	0	0	0	0	0	0	0	1	0	0	0	0	0	0	0	0	0	0	0
fr12348	RPPA06897	-0.0795081	-0.54626	1	1.32e-05	MDR1	0	0	0	0	0	0	0	0	0	0	0	0	0	0	1	0	0	0	0	0	0	0	0	0	0	0	0	0	0	0	0	0	0	0	0	0	0	0	0	0
fr12351	RPPA07743	-0.0531688	0.859062	1	2.63e-06	IPI3	0	0	0	0	0	0	0	0	0	0	0	0	0	0	0	0	1	0	0	0	0	0	0	0	0	0	0	0	1	0	0	0	0	0	0	1	0	0	0	0
fr12360	RPPA04641	0.202951	0.420801	0.0361209	0.000130937	ALG8	0	0	1	0	0	0	0	0	0	1	0	1	0	0	0	0	0	0	0	0	0	0	0	0	0	0	0	0	0	0	0	0	0	0	0	0	0	0	0	0
fr12374	orf_2935	0.0911071	-0.373356	1	0.000653365	GLK1	0	0	1	0	0	0	0	0	0	0	0	0	0	0	1	0	0	0	0	0	0	0	0	0	0	0	0	0	0	0	0	0	0	0	0	0	0	0	0	0
fr12375	RPPA06056	-0.00873443	-0.0774216	1	1	RPT3	0	0	0	0	0	0	0	0	0	0	0	0	0	0	0	0	0	0	0	0	0	0	0	0	0	0	0	0	0	0	0	1	0	0	0	0	0	0	0	0
fr12380	RPPA09780	-0.444863	1.38188	0.0795221	7.97e-08	MAK16	0	0	0	0	0	0	0	0	0	0	0	0	0	0	0	0	1	0	0	0	0	0	0	0	0	0	0	0	1	0	0	0	0	0	0	1	0	0	0	0
fr12384	RPPA08546	0.250424	0.940151	0.0893244	2.7e-07	RRP40	0	0	0	0	0	0	0	0	0	0	0	0	0	0	0	0	1	0	0	0	0	0	0	0	0	0	0	0	1	0	0	0	0	0	0	1	0	0	0	0
fr12391	RPPA10598	-0.487574	-0.139471	0.000188418	0.18162	UBA3	0	0	0	0	0	0	0	0	0	1	0	0	0	0	0	0	0	0	0	0	0	0	0	0	0	0	0	0	0	0	0	0	0	0	0	0	0	0	0	0
fr12397	RPPA07511	-0.00293497	-0.198107	1	0.0337578	ATP2	0	0	0	1	0	0	0	0	0	0	0	0	0	0	1	0	0	0	0	0	0	0	0	0	0	0	0	0	0	0	0	0	0	0	0	0	0	0	1	0
fr12399	RPPA05498	-0.662087	-0.481786	1.69e-05	1.5e-05	EMI2	0	0	0	0	0	0	1	0	0	0	0	0	0	0	0	0	0	0	0	0	0	0	0	0	0	0	0	0	1	0	0	0	1	0	1	0	0	0	0	0
fr12406	orf_19185	-0.145926	-0.471356	1	0.0117532	CUP2	0	0	0	0	0	0	1	0	0	0	0	0	0	0	0	0	0	0	0	0	0	0	0	0	0	0	0	0	1	0	0	0	0	0	1	0	0	0	0	0
fr12416	orf_11881	1.56116	2.17083	2.45e-08	2.78e-10	AIM11	0	0	0	0	0	0	0	0	0	0	0	0	0	0	0	0	0	0	0	0	0	0	0	0	0	1	0	0	0	0	0	0	0	0	0	0	0	0	0	0
fr1242	RPPA07976	0.000666546	0.0724796	1	1	COG8	0	0	0	0	0	0	0	0	0	0	0	0	0	0	1	0	0	0	0	0	0	0	0	0	0	0	0	0	0	1	0	0	0	0	0	0	0	0	0	0
fr12423	RPPA04342	0.587222	0.965385	0.000149423	5.43e-07	UBP10	0	0	0	0	0	1	1	0	0	1	0	0	0	0	0	0	1	0	0	0	0	0	0	0	0	0	0	0	1	0	0	0	0	0	0	0	0	0	0	0
fr12428	RPPA05957	-0.421041	-0.264568	0.000147601	0.0164942	SWD3	0	0	0	0	0	1	1	0	0	1	0	0	0	0	0	0	1	0	0	0	0	0	0	0	0	0	0	0	1	0	0	0	0	0	0	0	0	0	0	0
fr12438	RPPA05861	-1.29056	0.810694	1.18e-07	8.21e-07	XPT1	0	0	0	0	0	0	0	0	0	0	0	0	1	0	0	0	0	0	0	0	0	0	0	0	0	0	0	0	0	0	0	0	0	0	0	0	0	1	0	0
fr1244	RPPA10472	-0.203026	-0.181838	0.0832597	0.726259	SPT7	1	0	0	0	0	1	0	0	0	1	0	0	0	0	0	0	1	0	0	0	0	0	0	0	0	0	0	0	0	0	0	0	0	0	0	0	0	0	0	0
fr12448	RPPA11591	-0.202277	-0.147394	0.0852762	0.142493	ALG12	0	0	0	0	0	0	0	0	0	1	0	0	0	0	0	0	0	0	0	0	0	0	0	0	0	0	0	0	0	0	0	0	0	0	0	0	0	0	0	0
fr12455	RPPA06442	-0.415687	-0.24522	0.000234204	0.015778	YKR051W	0	0	0	0	0	0	0	0	0	0	0	0	0	0	0	0	0	0	0	0	0	0	0	0	0	1	0	0	0	0	0	0	0	0	0	0	0	0	0	0
fr1246	RPPA11711	-0.402867	-0.163535	0.00181189	0.346408	PSR1	0	0	0	0	0	0	0	0	0	0	0	0	0	0	0	1	0	0	0	0	0	0	0	0	0	0	0	0	0	0	0	0	0	0	0	0	0	0	0	0
fr12463	RPPA04448	-1.59556	-1.01231	7.6e-08	1.75e-07	NFU1	0	0	0	0	0	0	0	0	0	0	0	0	0	0	0	0	0	0	0	0	0	0	0	0	0	0	0	0	0	0	1	0	0	0	0	0	0	0	0	0
fr12464	RPPA08074	0.107497	0.0818733	1	1	TBF1	0	0	0	0	0	1	1	0	0	0	0	0	0	0	0	0	1	0	0	0	0	0	0	0	0	0	0	0	1	0	0	0	0	0	0	0	0	0	0	0
fr12469	RPPA06155	-0.241084	1.21625	1	5.86e-07	LYP1	0	0	0	0	0	0	0	0	0	0	0	0	0	0	1	0	0	0	0	0	0	0	0	0	0	0	0	0	0	0	0	0	0	0	0	0	0	0	0	0
fr12473	RPPA10950	0.028543	-0.661362	1	3.43e-06	YBL107C	0	0	0	0	0	0	0	0	0	0	0	0	0	0	0	0	0	0	0	0	0	0	0	0	0	1	0	0	0	0	0	0	0	0	0	0	0	0	0	0
fr12474	RPPA07298	-0.639157	-0.184309	9.98e-06	0.0356271	CRP1	0	0	0	0	0	0	0	0	0	0	0	0	0	0	0	0	0	0	0	0	0	0	0	0	0	1	0	0	0	0	0	0	0	0	0	0	0	0	0	0
fr12478	orf_8669	0.226834	1.29627	0.113908	5.18e-08	RRP8	0	0	0	0	0	1	0	0	0	0	0	0	0	0	0	0	1	0	0	0	0	0	0	0	0	0	0	0	1	0	0	0	0	0	0	1	0	0	0	0
fr12482	orf_18523	-0.423894	0.499477	0.00326483	4.95e-05	RPL27B	0	0	0	0	0	0	0	1	0	0	0	0	0	0	0	0	0	0	0	0	0	0	0	0	0	0	0	0	0	0	0	0	0	0	0	0	0	0	0	0
fr12483	RPPA12067	0.0517215	0.009125	1	1	MLH3	0	0	0	0	0	1	0	0	0	0	0	0	0	0	0	1	0	0	0	0	1	0	0	1	0	0	0	0	0	0	0	0	0	0	0	0	0	0	0	0
fr12488	RPPA06078	-0.14303	1.04003	1	1.23e-07	YLR243W	0	0	0	0	0	0	0	0	0	0	0	0	0	0	0	0	0	0	0	0	0	0	0	0	0	1	0	0	0	0	0	0	0	0	0	0	0	0	0	0
fr12489	RPPA08610	-0.166036	-0.0581436	0.126717	1	YOR084W	0	0	0	0	0	0	0	0	0	0	0	0	0	0	0	0	1	0	0	0	0	0	0	0	0	0	0	0	0	0	0	0	0	0	0	0	0	0	0	0
fr12492	RPPA05454	1.1042	-0.281547	2.91e-07	0.166145	MET10	0	0	0	0	0	0	0	0	0	0	0	0	0	0	0	0	0	0	0	0	0	0	0	0	0	0	0	0	0	0	0	0	0	0	1	0	0	0	0	0
fr12510	RPPA07114	0.765204	1.15639	7.02e-06	9.41e-08	SFB2	0	0	0	0	0	0	0	0	0	0	0	0	0	0	1	0	0	0	0	0	0	0	0	0	0	0	0	0	0	1	0	0	0	0	0	0	0	0	0	0
fr12516	RPPA08935	-0.972692	-0.221101	4.84e-07	0.00463569	USO1	0	0	0	0	0	0	0	0	0	0	0	0	0	0	1	0	0	0	0	0	0	0	0	0	0	0	0	0	0	1	0	0	0	0	0	0	0	0	0	0
fr12518	RPPA10089	-0.127981	-0.328792	1	0.0876357	THP1	0	1	0	0	0	1	1	0	0	0	0	0	0	0	1	1	0	0	0	0	0	0	0	0	0	0	1	0	1	0	0	0	0	0	0	0	0	0	0	0
fr12521	RPPA05742	-0.234461	0.162819	0.541538	0.891638	FOL1	0	0	0	0	0	0	0	0	0	0	0	0	1	0	0	0	0	0	0	0	0	0	0	0	0	0	0	0	0	0	0	0	0	0	0	0	0	1	1	0
fr12522	RPPA09872	-0.434367	0.230519	0.000121662	0.0124023	YNK1	0	0	0	0	0	1	0	0	0	0	0	0	0	0	0	0	0	0	0	0	0	0	0	0	0	0	0	0	1	0	0	0	0	0	0	0	0	0	0	0
fr12524	RPPA05817	1.56243	2.05083	1.43e-07	1.63e-09	YBR219C	0	0	0	0	0	0	0	0	0	0	0	0	0	0	0	0	0	0	0	0	0	0	0	0	0	1	0	0	0	0	0	0	0	0	0	0	0	0	0	0
fr12525	RPPA09446	-0.405733	-0.315221	0.00148107	0.00125706	AGE2	0	0	0	0	0	0	0	0	0	0	0	0	0	0	1	0	0	0	0	0	0	0	0	0	0	0	0	0	0	1	0	0	0	0	0	0	0	0	0	0
fr12526	RPPA06772	0.0977023	-0.45876	1	0.000236712	NAB6	0	0	0	0	0	0	0	0	0	0	0	0	0	0	0	0	0	0	0	0	0	0	0	0	0	0	0	0	1	0	0	0	0	0	0	0	0	0	0	0
fr12535	RPPA11849	-0.0858431	-0.0737841	1	1	VPS75	0	0	0	0	0	1	0	0	0	0	0	0	0	0	1	0	1	0	0	0	0	0	0	0	0	0	0	0	0	0	0	0	0	0	0	0	0	0	0	0
fr12538	RPPA11009	-0.213797	-0.601176	0.0374164	2.01e-05	CRZ1	0	0	0	0	0	0	1	0	0	0	0	0	0	0	0	0	0	0	0	0	0	0	0	0	1	0	0	0	1	0	0	0	0	0	0	0	0	0	0	0
fr12539	orf_20800	0.00461211	0.177088	1	0.250873	VTH1	0	0	0	0	0	0	0	0	0	0	0	0	0	0	1	0	0	0	0	0	0	0	0	0	0	0	0	0	0	1	0	0	0	0	0	0	0	0	0	0
fr12544	RPPA06527	-0.430211	0.220162	0.000185537	0.0160404	CLB4	0	0	0	0	0	0	0	0	0	0	0	0	0	0	0	0	0	0	0	0	1	0	0	0	0	0	0	0	0	0	0	0	0	0	0	0	0	0	0	0
fr12545	RPPA10065	-0.510819	0.360084	0.000139235	0.000338356	RPL34A	0	0	0	0	0	0	0	1	0	0	0	0	0	0	0	0	0	0	0	0	0	0	0	0	0	0	0	0	0	0	0	0	0	0	0	0	0	0	0	0
fr12554	RPPA04217	-0.404418	0.254579	0.00468802	0.00182229	MTO1	0	0	0	0	0	0	0	1	0	0	0	0	0	0	0	0	0	0	0	0	0	0	0	0	0	0	0	0	1	0	0	0	0	0	1	0	0	0	0	0
fr12556	RPPA04258	-0.0172092	0.049227	1	1	YLR455W	0	0	0	0	0	0	0	0	0	0	0	0	0	0	0	0	0	0	0	0	0	0	0	0	0	0	0	0	0	0	0	0	0	0	1	0	0	0	0	0
fr12559	RPPA08620	0.345333	1.1893	0.000525849	2.06e-08	PUS1	0	0	0	0	0	0	0	0	0	0	0	0	0	0	0	0	1	0	0	0	0	0	0	0	0	0	0	0	1	0	0	0	0	0	0	1	0	0	0	0
fr12561	orf_10967	-0.0635926	0.0187091	1	1	VTC3	0	0	0	0	0	0	0	0	0	0	0	0	0	0	1	0	1	0	0	0	0	0	0	0	0	0	0	1	0	0	0	0	0	0	0	0	0	0	0	0
fr12562	RPPA04333	0.253129	0.168198	0.00345191	0.0507214	ADH6	0	0	0	0	0	0	0	0	0	0	0	0	0	0	0	0	0	0	0	0	0	0	0	0	0	0	0	0	0	0	0	0	0	0	0	0	0	1	0	0
fr12581	RPPA04582	0.554944	0.598395	6.21e-05	2.45e-05	MSL1	0	0	0	0	0	0	0	0	0	0	0	0	0	0	0	0	0	0	0	0	0	0	0	0	0	0	0	0	1	0	0	0	0	0	0	0	0	0	0	0
fr12583	RPPA10514	-0.0497526	-0.151627	1	1	CDC53	0	0	0	0	0	0	0	0	0	1	0	0	0	0	0	0	0	0	0	0	1	0	0	0	0	0	0	0	0	0	0	1	0	0	0	0	0	0	0	0
fr12594	RPPA07450	-0.749507	-0.130501	2.77e-06	0.165839	FOL2	0	0	0	0	0	0	0	0	0	0	0	0	1	0	0	0	0	0	0	0	0	0	0	0	0	0	0	0	0	0	0	0	0	0	0	0	0	1	1	0
fr12601	RPPA12072	0.065854	-0.0525985	1	1	ELG1	0	0	0	0	0	1	0	0	0	0	0	0	0	0	0	1	1	0	0	0	0	0	0	0	0	0	0	0	0	0	0	0	0	1	0	0	0	0	0	0
fr12602	RPPA07427	-0.125011	0.101791	1	1	MRPL13	0	0	0	0	0	0	0	1	0	0	0	0	0	0	0	0	0	0	0	0	0	0	0	0	0	0	0	0	0	0	0	0	0	0	0	0	0	0	0	0
fr12609	RPPA05888	0.152055	0.951242	0.164834	1.49e-07	HCR1	0	0	0	0	0	1	0	1	0	0	0	0	0	0	0	0	1	0	0	0	0	0	0	0	0	0	0	0	1	0	0	0	0	0	0	1	0	0	0	0
fr12611	RPPA09902	0.26393	-0.442988	0.0176557	7.35e-05	AIM10	0	0	0	0	0	0	0	0	0	0	0	0	0	0	0	0	0	0	0	0	0	0	0	0	0	1	0	0	0	0	0	0	0	0	0	0	0	0	0	0
fr12615	RPPA05208	-0.044351	-0.440798	1	0.00012991	YNL234W	0	0	0	0	0	0	0	0	0	0	0	0	0	0	0	1	0	0	0	0	0	0	0	0	0	0	0	0	0	0	0	0	0	0	0	0	0	0	0	0
fr12618	RPPA10202	-0.505326	0.410602	0.000137289	8.7e-05	STS1	0	0	0	0	0	0	0	0	0	0	0	0	0	0	0	0	0	0	0	0	0	0	0	0	0	0	0	0	0	0	0	1	0	0	0	0	0	0	0	0
fr12620	RPPA06281	0.145874	0.497342	0.288993	1.5e-05	SUP35	0	0	0	0	0	0	0	1	0	0	0	0	0	0	0	0	0	0	0	0	0	0	0	0	0	0	0	0	1	0	0	0	0	0	0	0	0	0	0	0
fr12625	orf_25916	-0.383456	0.540621	0.000272624	6.62e-06	RPS12	0	0	0	0	0	0	0	1	0	0	0	0	0	0	0	0	0	0	0	0	0	0	0	0	0	0	0	0	0	0	0	0	0	0	0	0	0	0	0	0
fr12627	RPPA06660	-0.146073	1.34515	0.601514	8.87e-09	UTP15	0	0	0	0	0	0	1	0	0	0	0	0	0	0	0	0	1	0	0	0	0	0	0	0	0	0	0	0	1	0	0	0	0	0	0	1	0	0	0	0
fr12629	RPPA11105	-0.139209	1.46334	0.957139	1.26e-08	YAR1	0	0	0	0	0	0	0	0	0	0	0	0	0	0	0	1	1	0	0	0	0	0	0	0	0	0	0	0	0	0	0	0	0	0	1	1	0	0	0	0
fr12631	RPPA07659	-0.275852	0.14037	0.00241819	0.286297	YDR049W	0	0	0	0	0	0	0	0	0	0	0	0	0	0	0	0	0	0	0	0	0	0	0	0	0	1	0	0	0	0	0	0	0	0	0	0	0	0	0	0
fr12632	RPPA10173	-0.264219	-0.483694	0.191638	0.00527455	IMP1	0	0	0	0	0	0	0	0	0	1	0	0	0	0	1	0	1	0	0	0	0	0	0	0	0	0	0	0	0	0	0	0	0	0	0	0	0	0	0	0
fr12643	RPPA06620	-0.754909	-0.687338	0.000899908	3.55e-05	PRP6	0	0	0	0	0	0	0	0	0	0	0	0	0	0	0	0	0	0	0	0	0	0	0	0	0	0	0	0	1	0	0	0	0	0	0	0	0	0	0	0
fr12649	RPPA08041	0.17746	0.187619	0.105713	1	IKI3	0	0	0	0	0	0	1	0	0	0	0	0	0	0	0	0	0	0	0	0	0	0	0	0	0	0	0	0	1	0	0	0	0	0	0	0	0	0	0	0
fr12650	RPPA08315	-1.41432	-1.76284	8.44e-08	2.87e-09	ARG81	0	0	0	0	0	0	0	0	0	0	1	0	0	0	1	0	0	0	0	0	0	0	0	0	0	0	0	0	0	1	0	0	0	0	0	0	0	0	0	0
fr12651	RPPA05607	-0.220464	-1.09478	0.0171303	5.07e-07	PMS1	0	0	0	0	0	1	0	0	0	0	0	0	0	0	0	1	0	0	0	0	1	0	0	1	0	0	0	0	0	0	0	0	0	0	0	0	0	0	0	0
fr12657	RPPA07164	0.223468	-0.467535	0.2263	5.06e-05	AHC1	0	0	0	0	0	1	0	0	0	1	0	0	0	0	0	0	1	0	0	0	0	0	0	0	0	0	0	0	0	0	0	0	0	0	0	0	0	0	0	0
fr12658	RPPA04988	-0.00831586	0.0112356	1	1	PRE10	0	0	0	0	0	0	0	0	0	0	0	0	0	0	0	0	0	0	0	0	0	0	0	0	0	0	0	0	0	0	0	1	0	0	0	0	0	0	0	0
fr1266	RPPA09119	-0.161409	-0.279649	1	0.0917193	SRB8	0	0	0	0	0	1	1	0	0	0	0	0	0	0	0	0	1	0	0	0	0	0	0	0	0	0	0	0	1	0	0	0	0	0	0	0	0	0	0	0
fr12668	RPPA07030	-0.767852	-0.197516	1.63e-06	0.0278043	SUI2	0	0	0	0	0	0	0	1	0	0	0	0	0	0	0	0	0	0	0	0	0	0	0	0	0	0	0	0	0	0	0	0	0	0	0	0	0	0	0	0
fr12671	RPPA09380	-0.273674	-0.828538	0.0936419	4.13e-06	MAG1	0	0	0	0	0	1	0	0	0	0	0	0	0	0	0	1	0	0	0	0	0	0	0	0	0	0	0	0	0	0	0	0	0	0	0	0	0	0	0	0
fr12674	RPPA08123	-0.191047	-0.228201	0.0429996	0.00347199	MCM7	0	0	0	0	0	1	1	0	0	0	0	0	0	0	0	0	0	0	0	0	1	0	0	0	0	0	0	0	1	0	0	0	0	0	0	0	0	0	0	0
fr12679	RPPA09094	-0.264865	-0.607674	0.00988017	1.01e-05	VPS51	0	0	0	0	0	0	0	0	0	0	0	0	0	0	1	0	1	0	0	0	0	1	0	0	0	0	1	0	0	1	0	0	0	0	0	0	0	0	0	0
fr12682	RPPA08268	-0.0750567	-0.0847509	1	1	CAT8	0	0	1	0	0	0	1	0	0	0	0	0	0	0	0	0	0	0	0	0	0	0	0	0	0	0	0	0	1	0	0	0	0	0	0	0	0	0	0	0
fr12683	RPPA07906	0.043414	-1.03359	1	7.67e-08	ICL1	0	0	1	0	0	0	0	0	0	0	0	0	0	0	0	0	0	0	0	0	0	0	0	0	0	0	0	0	0	0	0	0	0	0	0	0	0	0	0	0
fr12685	RPPA04408	-0.712529	-0.41047	4.26e-06	0.000479898	RRP42	0	0	0	0	0	0	0	0	0	0	0	0	0	0	0	0	1	0	0	0	0	0	0	0	0	0	0	0	1	0	0	0	0	0	0	1	0	0	0	0
fr12693	RPPA05576	0.0122621	1.04491	1	1.56e-07	ESF1	0	0	0	0	0	0	0	0	0	0	0	0	0	0	0	0	1	0	0	0	0	0	0	0	0	0	0	0	1	0	0	0	0	0	0	1	0	0	0	0
fr12696	RPPA10691	0.0804514	0.14531	1	0.0828202	YNG2	0	0	0	0	0	1	0	0	0	1	0	0	0	0	0	1	1	0	0	0	0	0	0	0	0	0	0	0	0	0	0	0	0	0	0	0	0	0	0	0
fr1270	RPPA04317	0.308001	-0.188484	0.0478596	0.376869	HSP42	0	0	0	0	0	0	0	0	0	0	0	0	0	0	0	1	1	0	1	0	0	0	0	0	0	0	0	0	0	0	0	0	0	0	0	0	0	0	0	0
fr12700	RPPA07107	-0.209291	0.505697	0.0710171	2.22e-05	JJJ1	0	0	0	0	0	0	0	0	0	0	0	0	0	0	1	0	1	0	0	0	0	0	0	0	0	0	1	1	0	1	0	0	0	0	0	1	0	0	0	0
fr12704	RPPA04257	-0.516143	1.17461	0.000218592	2.41e-08	FCF2	0	0	0	0	0	0	0	0	0	0	0	0	0	0	0	0	1	0	0	0	0	0	0	0	0	0	0	0	1	0	0	0	0	0	0	1	0	0	0	0
fr1271	RPPA05554	-0.3141	-0.0106238	0.000706406	1	CYC8	0	0	0	0	0	1	1	0	0	0	0	0	0	0	0	0	1	0	0	0	0	0	0	0	0	0	0	0	0	0	0	0	0	0	0	0	0	0	0	0
fr1277	RPPA11855	-0.156303	0.9081	0.768995	3.58e-07	SDA1	0	0	0	0	0	0	0	0	0	0	0	0	0	0	0	0	1	0	1	0	1	0	0	0	0	0	0	0	0	0	0	0	0	0	0	1	0	0	0	0
fr1283	RPPA05903	-0.0881656	-0.46391	1	2.77e-05	YDL114W	0	0	0	0	0	0	0	0	0	0	0	0	0	0	0	0	0	0	0	0	0	0	0	0	0	1	0	0	0	0	0	0	0	0	0	0	0	0	0	0
fr1289	RPPA08338	-0.287062	-0.293635	0.233402	0.0242732	CTF4	0	0	0	0	0	1	0	0	0	0	0	0	0	0	0	1	1	0	0	0	1	0	0	0	0	0	0	0	0	0	0	0	0	0	0	0	0	0	0	0
fr129	RPPA06538	-0.470415	-0.67153	0.00100275	2.67e-05	SMC1	0	0	0	0	0	1	0	0	0	0	0	0	0	0	0	1	1	0	0	0	1	0	0	0	0	0	0	0	0	0	0	0	0	0	0	0	0	0	0	0
fr1291	RPPA11846	0.206207	1.00682	0.0280675	1.71e-07	YPS7	0	0	0	0	0	0	0	0	0	0	0	0	0	0	0	0	0	0	0	0	0	0	0	0	0	1	0	0	0	0	0	0	0	0	0	0	0	0	0	0
fr1293	RPPA06213	-0.0839307	0.104519	1	1	YFL040W	0	0	0	0	0	0	0	0	0	0	0	0	0	0	1	0	0	0	0	0	0	0	0	0	0	0	0	0	0	0	0	0	0	0	0	0	0	0	0	0
fr13	RPPA07900	0.127235	-0.327776	1	0.470282	IML2	0	0	0	0	0	0	0	0	0	0	0	0	0	0	0	0	0	0	0	0	0	0	0	0	0	1	0	0	0	0	0	0	0	0	0	0	0	0	0	0
fr1318	orf_25498	0.391046	0.347274	0.247788	0.0311373	MMT1	0	0	0	0	0	0	0	0	0	0	0	0	0	0	0	0	0	0	0	0	0	0	0	0	0	0	0	0	0	0	1	0	0	0	0	0	0	0	0	0
fr1326	RPPA07684	-0.483082	1.67672	6.12e-05	8.82e-09	PWP1	0	0	0	0	0	0	0	0	0	0	0	0	0	0	0	0	1	0	0	0	0	0	0	0	0	0	0	0	1	0	0	0	0	0	0	1	0	0	0	0
fr133	RPPA05634	-0.190389	-0.115158	0.0498149	1	PET112	0	0	0	1	0	0	0	1	0	0	0	0	0	0	0	0	1	0	0	0	0	0	0	0	0	0	0	0	0	0	0	0	0	0	0	0	1	0	0	0
fr1333	RPPA04511	-0.177428	0.339632	0.547526	0.00640412	RRP6	0	0	0	0	0	0	0	0	0	0	0	0	0	0	0	0	1	0	0	0	0	0	0	0	0	0	0	0	1	0	0	0	0	0	0	1	0	0	0	0
fr1335	RPPA04284	1.15124	0.638879	1.01e-07	7.18e-06	SSC1	0	0	0	0	0	0	0	0	1	0	0	0	0	0	1	0	1	0	0	0	0	0	0	0	0	0	0	0	0	0	0	0	0	0	0	0	0	0	0	0
fr1345	RPPA10903	-0.0124271	-0.706068	1	1.78e-06	YGL079W	0	0	0	0	0	0	0	0	0	0	0	0	0	0	0	0	0	0	0	0	0	0	0	0	0	1	0	0	0	0	0	0	0	0	0	0	0	0	0	0
fr135	RPPA05442	-0.490843	-0.833906	0.000209056	4.06e-06	GLY1	0	0	0	0	0	0	0	0	0	0	1	0	0	0	0	0	0	0	0	0	0	0	0	0	0	0	0	0	0	0	0	0	0	0	0	0	0	0	0	0
fr1350	RPPA07553	-0.436517	0.192738	0.0003175	0.0173571	ADA2	0	0	0	0	0	1	0	0	0	1	0	0	0	0	0	0	1	0	0	0	0	0	0	0	0	0	0	0	0	0	0	0	0	0	0	0	0	0	0	0
fr1354	RPPA05118	0.0444473	0.429774	1	7.4e-05	GDT1	0	0	0	0	0	0	0	0	0	0	0	0	0	0	0	0	1	0	0	0	0	0	0	0	0	0	0	0	0	0	0	0	0	0	0	1	0	0	0	0
fr136	RPPA08162	1.26	1.4536	6.74e-08	3.42e-09	SEC53	0	0	0	0	0	0	0	0	0	0	0	0	0	0	1	0	0	0	0	0	0	0	0	0	0	0	0	0	0	0	0	0	0	0	0	0	0	0	0	0
fr1363	RPPA08983	0.914529	0.535485	4.22e-07	6.6e-05	ARF1	0	0	0	0	0	1	0	0	0	0	0	0	0	0	1	0	1	0	0	0	0	0	0	0	0	0	0	0	0	1	0	0	0	0	0	0	0	0	0	0
fr1364	RPPA09761	0.071425	0.0035544	1	1	APL1	0	0	0	0	0	0	0	0	0	0	0	0	0	0	1	0	0	0	0	0	0	0	0	0	0	0	0	0	0	1	0	0	0	0	0	0	0	0	0	0
fr1365	orf_14868	-0.444385	-0.374152	0.00139061	0.0411368	PBY1	0	0	0	0	0	0	0	0	0	0	0	0	0	0	0	0	0	0	0	0	0	0	0	0	0	1	0	0	0	0	0	0	0	0	0	0	0	0	0	0
fr1369	RPPA06011	-0.587904	-1.34353	0.000247482	2.42e-08	GLN1	0	0	0	0	0	0	0	0	0	0	1	0	0	0	0	0	0	0	0	0	0	0	0	0	0	0	0	0	0	0	0	0	0	0	0	0	0	0	0	0
fr1370	RPPA06876	-0.337169	-0.864011	0.000494923	1.97e-07	PPE1	0	0	0	0	0	1	0	0	0	1	0	0	0	0	0	0	1	0	0	0	0	0	0	0	0	0	0	0	0	0	0	0	0	0	0	0	0	0	0	0
fr1371	RPPA09712	-0.0224046	-0.584188	1	0.000185621	CWC21	0	0	0	0	0	0	0	0	0	0	0	0	0	0	0	0	0	0	0	0	0	0	0	0	0	1	0	0	0	0	0	0	0	0	0	0	0	0	0	0
fr138	RPPA08021	-0.17643	0.37122	0.440563	0.000133701	TMA16	0	0	0	0	0	0	0	0	0	0	0	0	0	0	0	0	0	0	0	0	0	0	0	0	0	1	0	0	0	0	0	0	0	0	0	0	0	0	0	0
fr1383	RPPA09267	-0.0375012	0.0175241	1	1	YGR117C	0	0	0	0	0	0	0	0	0	0	0	0	0	0	0	0	0	0	0	0	0	0	0	0	0	1	0	0	0	0	0	0	0	0	0	0	0	0	0	0
fr1396	orf_9058	0.584342	0.59107	0.000134571	1.35e-05	ALT2	0	0	0	0	0	0	0	0	0	0	0	0	0	0	0	0	0	0	0	0	0	0	0	0	0	1	0	0	0	0	0	0	0	0	0	0	0	0	0	0
fr1398	RPPA04345	-0.324895	-0.203229	0.00120568	0.0246274	SNF1	0	0	1	0	0	0	0	0	0	1	0	0	0	0	0	1	0	0	0	0	0	0	1	0	1	0	1	0	0	0	0	0	0	0	0	0	0	0	0	0
fr14	RPPA04331	0.702837	-0.187445	3.31e-06	0.0450618	YMR130W	0	0	0	0	0	0	0	0	0	0	0	0	0	0	0	0	0	0	0	0	0	0	0	0	0	1	0	0	0	0	0	0	0	0	0	0	0	0	0	0
fr1409	orf_11666	-0.426474	-0.49063	0.00164759	0.00145867	SFL1	0	0	0	0	0	0	1	0	0	0	0	0	0	0	0	0	0	0	0	0	0	0	0	0	0	0	0	0	1	0	0	0	0	0	0	0	0	0	0	0
fr1416	RPPA08540	0.241979	0.0154651	0.0299795	1	TFB2	0	0	0	0	0	1	1	0	0	0	0	0	0	0	0	1	0	0	0	0	1	0	0	0	0	0	0	0	1	0	0	0	0	0	0	0	0	0	0	0
fr1422	RPPA08424	-0.533909	-0.484855	1.71e-05	3.82e-05	UTH1	0	0	0	0	0	1	1	0	0	0	0	0	0	0	0	0	1	0	0	0	0	0	0	0	0	0	0	0	1	0	0	0	0	0	0	0	0	0	0	0
fr1424	RPPA05518	0.471511	-0.406064	4.61e-05	0.000149434	RIB5	0	0	0	0	0	0	0	0	0	0	0	0	0	1	0	0	0	0	0	0	0	0	0	0	0	0	0	0	0	0	0	0	0	0	0	0	0	0	0	0
fr1430	orf_12613	0.35542	0.181409	0.840368	1	YOL163W	0	0	0	0	0	0	0	0	0	0	0	0	0	0	1	0	0	0	0	0	0	0	0	0	0	0	0	0	0	0	0	0	0	0	0	0	0	0	0	0
fr1440	RPPA07546	-1.01192	-0.715157	3.22e-07	1.04e-05	PMA1	0	0	0	0	0	0	0	0	0	0	0	0	0	0	1	0	0	0	0	0	0	0	0	0	0	0	0	0	0	0	0	0	0	0	0	0	0	0	0	0
fr1441	orf_11911	-0.577671	-0.110413	3.74e-05	0.589556	SAP185	0	0	0	0	0	0	0	0	0	0	0	0	0	0	0	0	0	0	0	0	1	0	0	0	0	0	0	0	0	0	0	0	0	0	0	0	0	0	0	0
fr1449	RPPA11308	0.651736	-0.101845	3.91e-05	1	YJR096W	0	0	1	0	0	0	0	0	0	0	0	0	0	0	0	0	0	0	0	0	0	0	0	0	0	0	0	0	0	0	0	0	0	0	0	0	0	0	0	0
fr145	RPPA07338	0.710099	1.07578	8.15e-06	6.26e-08	RIM2	0	0	0	0	0	0	0	0	0	0	0	0	0	0	1	0	1	0	0	0	0	0	0	0	0	0	0	0	0	0	0	0	0	0	0	0	0	0	0	0
fr1452	RPPA06438	-1.0862	-1.17485	1.69e-06	1.01e-07	PRC1	0	0	0	0	0	0	0	0	0	0	0	0	0	0	0	0	0	0	0	0	0	0	0	0	0	0	0	0	0	0	0	1	0	0	0	0	0	0	0	0
fr1453	RPPA07527	-0.369065	-0.384748	0.00126157	0.000656273	PPX1	0	0	0	0	0	0	0	0	0	0	0	0	0	0	0	0	0	0	0	0	0	0	0	0	0	0	0	0	0	0	0	0	0	0	0	0	0	0	0	1
fr1458	RPPA10458	0.765336	-0.396031	1.5e-05	8.32e-05	SOD2	0	0	0	0	0	0	0	0	0	0	0	0	0	0	0	1	0	0	0	0	0	0	0	0	0	0	0	0	0	0	0	0	0	0	1	0	0	0	0	0
fr1460	RPPA11468	-0.0931761	0.300949	1	0.0009702	MRM2	0	0	0	0	0	1	0	0	0	0	0	0	0	0	0	0	1	0	0	0	0	0	0	0	0	0	0	0	1	0	0	0	0	0	0	1	0	0	0	0
fr1469	RPPA10311	0.791814	0.86664	8.47e-06	2.86e-07	MKK1	0	0	0	0	0	0	0	0	0	1	0	0	0	0	0	0	0	0	0	0	0	0	0	0	1	0	0	0	0	0	0	0	0	0	0	0	0	0	0	0
fr1470	RPPA07968	-0.342582	-0.432234	0.00283855	0.00011643	MMS4	0	0	0	0	0	1	0	0	0	0	0	0	0	0	0	1	0	0	0	0	1	0	0	1	0	0	0	0	0	0	0	0	0	0	0	0	0	0	0	0
fr1473	RPPA07357	0.553106	0.454826	2.44e-05	0.000223623	SIR2	0	0	0	0	0	1	1	0	0	0	0	0	0	0	0	1	1	0	0	0	0	0	0	0	0	0	0	0	1	0	0	0	0	0	0	0	0	0	0	0
fr1475	orf_3838	-0.215697	-0.112234	0.121319	1	ERV15	0	1	0	0	0	0	0	0	0	0	0	0	0	0	1	0	0	0	0	0	0	1	0	0	0	0	1	0	0	1	0	0	0	0	0	0	0	0	0	0
fr1478	RPPA07789	-0.602749	-0.163314	2.27e-05	0.288012	PRO1	0	0	0	0	0	1	0	0	0	0	1	0	0	0	0	0	1	0	0	0	0	0	0	0	0	0	0	0	0	0	0	0	0	0	0	1	0	0	0	0
fr148	orf_15271	0.493929	0.447388	0.000596417	0.000835712	YMR194C-B	0	0	0	0	0	0	0	0	0	0	0	0	0	0	0	0	0	0	0	0	0	0	0	0	0	1	0	0	0	0	0	0	0	0	0	0	0	0	0	0
fr1484	RPPA04612	-1.83884	-1.32029	9.11e-09	1.61e-08	ARO3	0	0	0	0	0	0	0	0	0	0	1	0	1	0	0	0	0	0	0	0	0	0	0	0	0	0	0	0	0	0	0	0	0	0	0	0	0	0	0	0
fr1488	orf_2995	0.00192991	1.59022	1	1.73e-09	BFR2	0	0	0	0	0	0	0	0	0	0	0	0	0	0	1	0	1	0	0	0	0	0	0	0	0	0	0	0	1	1	0	0	0	0	0	1	0	0	0	0
fr149	RPPA10135	-0.212979	0.190274	0.121771	0.063048	GSP1	0	0	0	0	0	0	0	0	0	0	0	0	0	0	1	0	1	1	0	0	0	0	0	0	0	0	0	0	1	0	0	0	0	0	0	1	0	0	0	0
fr1490	RPPA07404	-0.00872864	-0.327862	1	0.0107706	VPS15	0	0	0	0	0	1	0	0	0	1	0	0	0	0	1	0	1	0	0	0	0	0	0	0	1	0	0	0	0	0	0	0	0	0	0	0	0	0	0	0
fr1492	RPPA08357	-0.184843	-0.201026	0.225745	0.0258821	SNF7	0	0	0	0	0	1	0	0	0	0	0	0	0	0	1	0	1	0	0	0	0	0	0	0	0	0	0	0	0	1	0	1	0	0	0	0	0	0	0	0
fr1493	RPPA09174	-0.893226	-0.752455	7.62e-06	7.32e-05	LEU3	0	0	0	0	0	0	1	0	0	0	1	0	0	0	0	0	0	0	0	0	0	0	0	0	0	0	0	0	1	0	0	0	0	0	0	0	0	0	0	0
fr1494	RPPA05077	0.774048	-0.424334	3.6e-05	0.00125072	PAB1	0	0	0	0	0	0	0	1	0	0	0	0	0	0	0	0	0	0	0	0	0	0	0	0	0	0	0	0	0	0	0	0	0	0	0	0	0	0	0	0
fr1498	RPPA04746	-0.776825	-1.06513	0.146677	4.15e-08	RAD4	0	0	0	0	0	1	0	0	0	0	0	0	0	0	0	1	1	0	0	0	0	0	0	0	0	0	0	0	0	0	0	0	0	0	0	0	0	0	0	0
fr1500	RPPA04529	-0.497858	0.358549	4.99e-05	0.000265451	RPL15B	0	0	0	0	0	0	0	1	0	0	0	0	0	0	0	0	0	0	0	0	0	0	0	0	0	0	0	0	0	0	0	0	0	0	0	0	0	0	0	0
fr1502	RPPA04937	-0.575083	-0.382728	0.000520212	0.000748436	TID3	0	0	0	0	0	0	0	0	0	0	0	0	0	0	0	0	1	0	1	0	0	0	0	0	0	0	0	0	0	0	0	0	0	0	0	0	0	0	0	0
fr1505	RPPA06064	-0.691463	-1.21005	6.02e-06	1.3e-08	UFD1	0	0	0	0	0	0	0	0	0	0	0	0	0	0	1	0	0	0	0	0	0	0	0	0	0	0	0	0	1	0	0	1	0	0	0	0	0	0	0	0
fr1507	RPPA11780	0.0203008	-0.599933	1	5.24e-06	JSN1	0	0	0	0	0	0	0	0	0	0	0	0	0	0	0	0	0	0	0	0	0	0	0	0	0	0	0	0	1	0	0	0	0	0	0	0	0	0	0	0
fr1510	RPPA09040	-0.383158	1.27265	0.218793	3.19e-08	ELP2	0	0	0	0	0	0	1	0	0	1	0	0	0	0	0	0	0	0	0	0	0	0	0	0	0	0	0	0	1	0	0	0	0	0	0	0	0	0	0	0
fr1515	RPPA06116	0.810913	0.73659	4.24e-06	1.02e-06	MET6	0	0	0	0	0	0	0	0	0	0	1	0	0	0	0	0	0	0	0	0	0	0	0	0	0	0	0	0	0	0	0	0	0	0	0	0	0	0	0	0
fr152	RPPA04312	0.00445788	-0.0108061	1	1	SMK1	0	0	0	0	0	0	0	0	0	1	0	0	0	0	0	0	0	0	0	1	0	0	0	0	0	0	0	0	0	0	0	0	1	0	0	0	0	0	0	0
fr1521	orf_14823	-0.175693	-0.0923318	1	1	YML081W	0	0	0	0	0	0	0	0	0	0	0	0	0	0	0	0	0	0	0	0	0	0	0	0	0	1	0	0	0	0	0	0	0	0	0	0	0	0	0	0
fr1523	RPPA05917	-1.48019	-1.77405	2.26e-07	4.48e-09	DUR3	0	0	0	0	0	0	0	0	0	0	0	0	0	0	1	0	0	0	0	0	0	0	0	0	0	0	0	0	0	0	0	0	0	0	0	0	0	0	0	0
fr1529	RPPA07773	0.194947	0.401838	0.0695496	0.000308589	FRS1	0	0	0	0	0	0	0	1	0	0	1	0	0	0	0	0	0	0	0	0	0	0	0	0	0	0	0	0	1	0	0	0	0	0	0	0	0	0	0	0
fr1530	RPPA05705	-0.227056	-0.402722	0.0447133	9.42e-05	PRP9	0	0	0	0	0	0	0	0	0	0	0	0	0	0	0	0	0	0	0	0	0	0	0	0	0	0	0	0	1	0	0	0	0	0	0	0	0	0	0	0
fr1531	RPPA07365	0.0949535	0.631135	1	7.37e-06	MRPL37	0	0	0	0	0	0	0	1	0	0	0	0	0	0	0	0	0	0	0	0	0	0	0	0	0	0	0	0	0	0	0	0	0	0	0	0	0	0	0	0
fr1536	RPPA07937	0.311257	0.823935	0.00794124	2.03e-06	LSC2	0	0	1	1	0	0	0	0	0	0	0	0	0	0	0	0	0	0	0	0	0	0	0	0	0	0	0	0	0	0	0	0	0	0	0	0	1	0	1	0
fr154	RPPA04140	0.284014	-0.31947	0.0054925	0.00131066	GPH1	0	0	1	1	0	0	0	0	0	0	0	0	0	0	0	0	0	0	0	0	0	0	0	0	0	0	0	0	0	0	0	0	0	0	0	0	0	0	0	0
fr1540	RPPA11900	-0.146116	0.039287	1	1	ERG3	0	0	0	0	0	0	0	0	0	0	0	1	0	0	1	0	0	0	0	0	0	0	0	0	0	0	0	1	0	1	0	0	0	0	0	0	0	0	0	0
fr1543	RPPA06005	-0.0619778	0.227617	1	0.00494466	YBP1	0	0	0	0	0	0	0	0	0	0	0	0	0	0	0	1	0	0	0	0	0	0	0	0	0	0	0	0	0	0	0	0	0	0	1	0	0	0	0	0
fr1544	RPPA09758	0.0912507	1.55807	1	2.57e-08	EMG1	0	0	0	0	0	0	0	0	0	0	0	0	0	0	0	0	1	0	0	0	0	0	0	0	0	0	0	0	1	0	0	0	0	0	0	1	0	0	0	0
fr1545	orf_20380	-1.10959	-0.529252	2.81e-07	6.77e-05	YLR278C	0	0	0	0	0	0	0	0	0	0	0	0	0	0	0	0	0	0	0	0	0	0	0	0	0	1	0	0	0	0	0	0	0	0	0	0	0	0	0	0
fr1564	RPPA05734	-0.00970709	0.541592	1	6.06e-05	CDS1	0	0	0	0	0	0	0	0	0	0	0	1	0	0	0	0	0	0	0	0	0	0	0	0	0	0	0	0	0	0	0	0	0	0	0	0	0	0	0	0
fr1575	RPPA06377	-0.944767	-0.503054	4.99e-07	2.39e-05	LSB6	0	0	0	0	0	0	0	0	0	0	0	1	0	0	0	0	1	0	1	0	0	0	0	0	1	0	0	0	0	0	0	0	0	0	0	0	0	0	0	0
fr1577	RPPA07569	0.0308876	0.131606	1	1	DBF4	0	0	0	0	0	1	0	0	0	0	0	0	0	0	0	0	0	0	0	0	0	0	0	0	0	0	0	0	0	0	0	0	0	0	0	0	0	0	0	0
fr1579	RPPA04478	-0.86822	-0.825208	1.32e-05	7.53e-07	CAF16	0	0	0	0	0	0	1	0	0	0	0	0	0	0	0	0	0	0	0	0	0	0	0	0	0	0	0	0	1	0	0	0	0	0	0	0	0	0	0	0
fr1586	RPPA05266	-0.046151	-0.283353	1	0.0107385	GSF2	0	0	0	0	0	0	0	0	1	0	0	0	0	0	1	0	0	0	0	0	0	0	0	0	0	0	0	0	0	0	0	0	0	0	0	0	0	0	0	0
fr1599	RPPA10862	-0.36517	0.293362	0.000273495	0.000950317	RPL31B	0	0	0	0	0	0	0	1	0	0	0	0	0	0	0	0	0	0	0	0	0	0	0	0	0	0	0	0	0	0	0	0	0	0	0	0	0	0	0	0
fr1600	RPPA05882	0.461236	-0.0157822	0.000201637	1	SGF29	0	0	0	0	0	1	0	0	0	1	0	0	0	0	0	0	1	0	0	0	0	0	0	0	0	0	0	0	0	0	0	0	0	0	0	0	0	0	0	0
fr161	RPPA09419	0.489679	-0.437586	5.84e-05	0.000171028	RSB1	0	0	0	0	0	0	0	0	0	0	0	0	0	0	1	0	0	0	0	0	0	0	0	0	0	0	0	1	0	0	0	0	0	0	1	0	0	0	0	0
fr1615	orf_14682	-0.283715	-0.448272	0.00254401	0.000194941	DDP1	0	0	0	0	0	0	0	0	0	0	0	0	0	0	0	0	0	0	0	0	0	0	0	0	0	0	0	0	0	0	0	0	0	0	0	0	0	0	0	1
fr1616	RPPA05430	0.295073	0.427759	0.00532724	7.05e-05	YLF2	0	0	0	0	0	0	0	0	0	0	0	0	0	0	0	0	0	0	0	0	0	0	0	0	0	1	0	0	0	0	0	0	0	0	0	0	0	0	0	0
fr1618	orf_8656	0.069761	0.259156	1	0.0223577	ORM2	0	0	0	0	0	0	0	0	0	0	0	0	0	0	0	1	0	0	0	0	0	0	0	0	0	0	0	0	0	0	0	0	0	0	1	0	0	0	0	0
fr163	RPPA08725	0.055267	0.0415497	1	1	FAB1	0	0	0	0	0	0	1	0	0	0	0	1	0	0	1	0	1	0	0	0	0	0	0	0	0	0	0	0	1	1	0	0	0	0	1	0	0	0	0	0
fr1630	RPPA06403	0.606037	0.545779	3.69e-05	4.54e-05	RSM7	0	0	0	0	0	0	0	1	0	0	0	0	0	0	0	0	0	0	0	0	0	0	0	0	0	0	0	0	0	0	0	0	0	0	0	0	0	0	0	0
fr1632	orf_26389	0.13555	0.395092	1	0.000237031	GPI16	0	0	0	0	0	0	0	0	0	1	0	1	0	0	0	0	0	0	0	0	0	0	0	0	0	0	0	0	0	0	0	0	0	0	0	0	0	0	0	0
fr1633	RPPA09250	0.389665	0.0581121	0.00137502	1	MRM1	0	0	0	0	0	0	0	0	0	0	0	0	0	0	0	0	1	0	0	0	0	0	0	0	0	0	0	0	1	0	0	0	0	0	0	1	0	0	0	0
fr1634	RPPA07161	0.915627	0.0934027	8.42e-07	1	YNR018W	0	0	0	0	0	0	0	0	0	0	0	0	0	0	0	0	0	0	0	0	0	0	0	0	0	1	0	0	0	0	0	0	0	0	0	0	0	0	0	0
fr1635	RPPA04107	0.00694029	-0.234822	1	0.00617134	YIP1	0	0	0	0	0	0	0	0	0	0	0	0	0	0	1	0	0	0	0	0	0	0	0	0	0	0	0	1	0	1	0	0	0	0	0	0	0	0	0	0
fr1636	RPPA04008	-0.113094	0.254398	1	0.00624543	PRS4	0	0	0	0	0	0	0	0	0	0	1	0	1	0	0	0	1	0	0	0	0	0	0	0	0	0	0	0	0	0	0	0	0	0	0	1	0	1	0	0
fr1638	orf_1987	-0.264057	-0.0877699	0.0121858	1	PCA1	0	0	0	0	0	0	0	0	0	0	0	0	0	0	1	0	0	0	0	0	0	0	0	0	0	0	0	0	0	0	1	0	0	0	0	0	0	0	0	0
fr164	orf_18745	-0.297679	0.413396	0.0156726	0.000407489	RPL11A	0	0	0	0	0	0	0	1	0	0	0	0	0	0	0	0	1	0	0	0	0	0	0	0	0	0	0	0	0	0	0	0	0	0	0	1	0	0	0	0
fr1640	RPPA05953	0.446859	0.322063	9.29e-05	0.00303564	COG3	0	0	0	0	0	0	0	0	0	0	0	0	0	0	1	0	0	0	0	0	0	0	0	0	0	0	0	0	0	1	0	0	0	0	0	0	0	0	0	0
fr1645	RPPA05204	-0.019809	-0.155764	1	1	PEP5	0	0	0	0	0	0	0	0	0	0	0	0	0	0	1	0	1	0	0	0	0	0	0	0	0	0	0	1	0	1	0	0	0	0	0	0	0	0	0	0
fr1647	RPPA06275	-1.29067	-1.36341	2.3e-07	6.49e-09	YOR238W	0	0	0	0	0	0	0	0	0	0	0	0	0	0	0	0	0	0	0	0	0	0	0	0	0	1	0	0	0	0	0	0	0	0	0	0	0	0	0	0
fr1649	orf_8228	-0.656858	-0.324677	0.00153998	0.0206653	PLB3	0	0	0	0	0	0	0	0	0	0	0	1	0	0	0	0	0	0	0	0	0	0	0	0	0	0	0	0	0	0	0	0	0	0	0	0	0	0	0	0
fr1652	orf_24202	-0.411012	0.0601211	0.000707131	1	FPR2	0	0	0	0	0	0	0	0	0	0	0	0	0	0	0	0	0	0	0	0	0	0	0	0	0	1	0	0	0	0	0	0	0	0	0	0	0	0	0	0
fr1653	RPPA11859	-0.329658	-0.257996	0.0024537	0.0068207	MDJ2	0	0	0	0	0	0	0	0	0	0	0	0	0	0	1	0	1	0	0	0	0	0	0	0	0	0	0	0	0	0	0	0	0	0	0	0	0	0	0	0
fr1654	RPPA04440	0.222664	0.141615	0.0168244	0.381476	SIS2	0	0	0	0	0	0	0	0	0	0	0	0	0	0	0	1	0	0	0	0	1	0	0	0	0	0	0	0	0	0	0	0	0	0	0	0	0	0	1	0
fr1656	RPPA05838	-0.296361	0.192756	0.00335974	0.0285586	ERG2	0	0	0	0	0	1	0	0	0	0	0	1	0	0	0	0	1	0	0	0	0	0	0	0	0	0	0	0	0	0	0	0	0	0	0	0	0	0	0	0
fr1659	RPPA04946	-0.0213444	-0.184858	1	0.0818954	SNU66	0	0	0	0	0	0	0	0	0	0	0	0	0	0	0	0	0	0	0	0	0	0	0	0	0	0	0	0	1	0	0	0	0	0	0	0	0	0	0	0
fr1660	orf_26252	-0.201945	-0.745651	0.058648	5e-06	TES1	0	0	0	0	0	0	0	0	0	0	0	1	0	0	0	0	0	0	0	0	0	0	0	0	0	0	0	0	0	0	0	0	0	0	0	0	0	0	0	0
fr1664	RPPA04472	0.378077	-0.00909714	0.0211596	1	DNF3	0	0	0	0	0	0	0	0	0	0	0	0	0	0	1	0	0	0	0	0	0	0	0	0	0	0	0	1	0	0	0	0	0	0	0	0	0	0	0	0
fr1673	RPPA10326	0.0258001	-0.0364008	1	1	RAD27	0	0	0	0	0	1	0	0	0	0	0	0	0	0	0	1	1	0	0	0	0	0	0	0	0	0	0	0	1	0	0	0	0	0	0	0	0	0	0	0
fr1684	RPPA09612	0.553028	0.333623	2.12e-05	0.00033377	PXL1	0	0	0	0	0	0	0	0	0	0	0	0	0	0	0	0	0	0	0	0	0	0	0	0	0	0	1	0	0	0	0	0	0	0	0	0	0	0	0	0
fr1688	RPPA08259	-0.284901	-0.0598358	0.0967452	1	EAF1	0	0	0	0	0	1	0	0	0	0	0	0	0	0	0	1	0	0	0	0	0	0	0	0	0	0	0	0	0	0	0	0	0	0	0	0	0	0	0	0
fr1689	RPPA06838	-0.185638	-0.3247	0.109377	0.00557622	SAP155	0	0	0	0	0	0	0	0	0	0	0	0	0	0	0	0	0	0	0	0	1	0	0	0	0	0	0	0	0	0	0	0	0	0	0	0	0	0	0	0
fr1692	RPPA05579	-0.742926	-0.569335	2.45e-05	7.16e-06	YAT2	0	0	0	0	0	0	0	0	0	0	1	0	0	1	0	0	0	0	0	0	0	0	0	0	0	0	0	0	0	0	0	0	0	0	0	0	0	0	0	0
fr1695	RPPA06316	1.30019	-0.928089	1.42e-07	1.47e-06	GOR1	0	0	0	0	0	0	0	0	0	0	0	0	0	0	0	0	0	0	0	0	0	0	0	0	0	0	0	0	0	0	0	0	0	0	0	0	0	0	0	1
fr1703	RPPA06787	-0.823335	-1.21163	6.06e-05	2.5e-08	THI6	0	0	0	0	0	0	0	0	0	0	0	0	0	1	0	0	0	0	0	0	0	0	0	0	0	0	0	0	0	0	0	0	0	0	0	0	0	0	0	0
fr1705	RPPA04980	-0.123158	-0.385493	0.982293	0.000107426	IRC5	0	0	0	0	0	0	0	0	0	0	0	0	0	0	0	0	0	0	0	0	0	0	0	0	0	1	0	0	0	0	0	0	0	0	0	0	0	0	0	0
fr1711	RPPA12103	-0.67008	-0.922546	7.09e-06	2.57e-07	GAD1	0	0	0	0	0	0	0	0	0	0	1	0	0	0	0	1	0	0	0	0	0	0	0	0	0	0	0	0	0	0	0	0	0	0	1	0	0	0	0	0
fr1727	RPPA07519	-0.0702322	-0.356693	1	0.000174231	HMO1	0	0	0	0	0	1	1	0	0	0	0	0	0	0	0	0	1	0	0	0	0	0	0	0	0	0	0	0	1	0	0	0	0	0	0	0	0	0	0	0
fr1729	RPPA10868	-0.0856445	0.413386	1	0.000492738	NPA3	0	0	0	0	0	0	0	0	0	0	0	0	0	0	0	0	0	0	0	0	0	0	0	0	0	1	0	0	0	0	0	0	0	0	0	0	0	0	0	0
fr173	orf_8708	0.419627	0.00910698	0.000390535	1	THO1	0	0	0	0	0	0	1	0	0	0	0	0	0	0	1	0	0	0	0	0	0	0	0	0	0	0	0	0	1	0	0	0	0	0	0	0	0	0	0	0
fr1730	RPPA06550	0.720416	0.762136	3.6e-05	1.36e-06	PIS1	0	0	0	0	0	0	0	0	0	0	0	1	0	0	0	0	0	0	0	0	1	0	0	0	0	0	0	0	0	0	0	0	0	0	0	0	0	0	0	0
fr1732	RPPA06946	-0.0350339	0.51056	1	1.88e-05	YOL098C	0	0	0	0	0	0	0	0	0	0	0	0	0	0	0	0	0	0	0	0	0	0	0	0	0	1	0	0	0	0	0	0	0	0	0	0	0	0	0	0
fr1739	RPPA07371	0.382778	0.437543	0.00861911	3.02e-05	CCT8	0	0	0	0	0	0	0	0	1	0	0	0	0	0	0	0	1	0	1	0	0	0	0	0	0	0	0	0	0	0	0	0	0	0	0	0	0	0	0	0
fr1740	RPPA10851	-1.2525	-0.602611	4.14e-05	1.4e-05	NBA1	0	0	0	0	0	0	0	0	0	0	0	0	0	0	0	0	0	0	0	0	0	0	0	0	0	1	0	0	0	0	0	0	0	0	0	0	0	0	0	0
fr1747	RPPA05637	0.11414	-0.0504016	1	1	PEX3/PAS2	0	0	0	0	0	0	0	0	0	0	0	0	0	0	1	0	1	0	0	0	0	0	0	0	0	0	0	0	0	0	0	0	0	0	0	0	0	0	0	0
fr176	RPPA11894	-0.172418	0.522532	0.124011	1.46e-05	GIS2	0	0	0	0	0	0	0	0	0	0	0	0	0	0	0	0	0	0	0	0	0	0	0	0	1	0	0	0	0	0	0	0	0	0	0	0	0	0	0	0
fr1769	RPPA07744	-0.849689	-0.149029	1.33e-06	0.376554	RPS20	0	0	0	0	0	0	0	1	0	0	0	0	0	0	0	0	0	0	0	0	0	0	0	0	0	0	0	0	0	0	0	0	0	0	0	0	0	0	0	0
fr1770	RPPA10578	-0.352883	0.751711	0.00497372	5.72e-07	MNI1	0	0	0	0	0	0	0	0	0	0	0	0	0	0	0	0	0	0	0	0	0	0	0	0	0	0	0	0	0	0	0	0	0	0	1	0	0	0	0	0
fr1779	RPPA04450	0.205057	-0.572677	0.0306417	1.23e-05	PEX4	0	0	0	0	0	0	0	0	0	1	0	0	0	0	1	0	1	0	0	0	0	0	0	0	1	0	0	0	0	0	0	0	0	0	0	0	0	0	0	0
fr1781	RPPA07797	0.311549	-0.117924	0.000951928	0.66503	SER2	0	0	0	0	0	0	0	0	0	0	1	0	0	0	0	0	0	0	0	0	0	0	0	0	0	0	0	0	0	0	0	0	0	0	0	0	0	0	0	0
fr1783	RPPA11296	-0.0817017	0.0768009	1	1	FRE3	0	0	0	0	0	0	0	0	0	0	0	0	0	0	1	0	0	0	0	0	0	0	0	0	0	0	0	0	0	0	1	0	0	0	0	0	0	0	0	0
fr1787	RPPA04765	-0.55448	-0.769356	5.35e-05	2.32e-06	GUT1	0	0	0	0	0	0	0	0	0	0	0	0	0	0	0	0	0	0	0	0	0	0	0	0	0	0	0	0	0	0	0	0	0	0	0	0	0	0	0	1
fr1791	RPPA11375	0.245221	-0.289837	0.312539	0.00454516	CIT1	0	0	1	1	0	0	0	0	0	0	1	0	0	0	0	0	0	0	0	0	0	0	0	0	0	0	0	0	0	0	0	0	0	0	0	0	1	0	1	0
fr1792	orf_9292	0.0163762	0.0363565	1	1	Q08272_YEAST	0	0	0	0	0	0	0	0	0	0	0	0	0	0	0	0	0	0	0	0	0	0	0	0	0	1	0	0	0	0	0	0	0	0	0	0	0	0	0	0
fr1793	RPPA07905	0.287146	0.05944	0.00239382	1	GCN4	0	0	0	0	0	0	1	0	0	0	1	0	0	0	0	1	0	0	0	0	0	0	0	0	1	0	0	0	1	0	0	0	0	0	1	0	0	0	0	0
fr1794	RPPA08858	-0.577651	0.507729	1.69e-05	0.000219369	TIF4632	0	0	0	0	0	0	0	1	0	0	0	0	0	0	0	0	0	0	0	0	0	0	0	0	0	0	0	0	0	0	0	0	0	0	0	0	0	0	0	0
fr18	RPPA05601	-0.156814	-0.876678	0.730219	5.51e-07	MON1	0	0	0	0	0	0	0	0	0	0	0	0	0	0	1	0	0	0	0	0	0	0	0	0	0	0	0	0	0	1	0	0	0	0	0	0	0	0	0	0
fr1803	RPPA05044	-0.817835	0.00848327	4.53e-05	1	CAJ1	0	0	0	0	0	0	0	0	0	0	0	0	0	0	0	0	0	0	0	0	0	0	0	0	0	1	0	0	0	0	0	0	0	0	0	0	0	0	0	0
fr1816	RPPA06635	-0.268683	0.247009	0.00441974	0.00594723	NUP120	0	0	0	0	0	1	0	0	0	0	0	0	0	0	1	0	1	1	0	0	0	0	0	0	0	0	0	0	0	0	0	0	0	0	0	0	0	0	0	0
fr1819	RPPA06224	-1.50458	0.593387	2.16e-08	0.000117234	NOP13	0	0	0	0	0	0	0	0	0	0	0	0	0	0	0	0	1	0	0	0	0	0	0	0	0	0	0	0	0	0	0	0	0	0	0	1	0	0	0	0
fr1821	RPPA11595	-0.584468	-0.514532	0.00860993	2.13e-05	PEX5/PAS8	0	0	0	0	0	0	0	0	0	0	0	0	0	0	1	0	1	0	0	0	0	0	0	0	0	0	0	0	0	0	0	0	0	0	0	0	0	0	0	0
fr1824	RPPA08601	-0.192941	-0.886283	0.589542	1.34e-06	SIP1	0	0	0	0	0	0	0	0	0	1	0	0	0	0	0	0	0	0	0	0	0	0	0	0	1	0	0	0	0	0	0	0	0	0	0	0	0	0	0	0
fr1827	RPPA07904	-0.836545	0.281226	0.000198971	0.32872	ADY2	0	0	0	0	0	0	0	0	0	0	0	0	0	0	1	0	0	0	0	0	0	0	0	0	0	0	0	0	0	0	0	0	0	0	0	0	0	0	0	0
fr1829	RPPA12088	0.394779	-0.432041	0.000387046	4.3e-05	CCW14	0	0	0	0	0	1	0	0	0	0	0	0	0	0	0	0	1	0	0	1	0	0	0	0	0	0	0	0	0	0	0	0	0	0	0	0	0	0	0	0
fr1831	RPPA09382	-0.922956	-1.44963	4.82e-07	1.23e-08	DDI1	0	0	0	0	0	0	0	0	0	0	0	0	0	0	1	0	0	0	0	0	0	0	0	0	0	0	0	0	0	1	0	1	0	0	0	0	0	0	0	0
fr1836	RPPA11343	0.213345	-0.312473	0.0491607	0.00125818	GPM1	0	0	1	0	0	0	0	0	0	0	0	0	0	0	0	0	0	0	0	0	0	0	0	0	0	0	0	0	0	0	0	0	0	0	0	0	0	0	0	0
fr1838	RPPA09202	-0.63981	-0.93095	4.1e-05	3.15e-06	RAV1	0	0	0	0	0	0	0	0	0	0	0	0	0	0	1	0	1	0	0	0	0	0	0	0	0	0	0	0	0	1	1	0	0	0	0	0	0	0	0	0
fr1848	RPPA10185	-0.0999726	-0.409038	1	0.0001347	PDB1	0	0	0	0	0	0	0	0	0	0	0	0	0	0	0	0	0	0	0	0	0	0	0	0	0	0	0	0	0	0	0	0	0	0	0	0	0	0	0	1
fr1850	RPPA05270	0.287003	-0.103327	0.00496174	1	BZZ1	0	0	0	0	0	0	0	0	0	0	0	0	0	0	1	1	1	0	1	0	0	0	0	0	0	0	0	1	0	1	0	0	0	0	0	0	0	0	0	0
fr1851	RPPA07391	-0.370159	-0.305235	0.000233081	0.00191756	LCB1	0	0	0	0	0	0	0	0	0	0	0	1	0	0	0	0	0	0	0	0	0	0	0	0	0	0	0	0	0	0	0	0	0	0	0	0	0	0	0	0
fr1853	RPPA07955	0.812392	1.2637	1.56e-05	1.71e-07	RSM22	0	0	0	0	0	0	0	1	0	0	0	0	0	0	0	0	0	0	0	0	0	0	0	0	0	0	0	0	0	0	0	0	0	0	0	0	0	0	0	0
fr1863	RPPA04111	-0.499879	0.0341726	0.00327696	1	YPL150W	0	0	0	0	0	0	0	0	0	0	0	0	0	0	0	0	0	0	0	0	0	0	0	0	0	1	0	0	0	0	0	0	0	0	0	0	0	0	0	0
fr1864	RPPA07896	0.914833	0.424583	3.84e-06	0.000172628	NAM2	0	0	0	0	0	0	0	1	0	0	1	0	0	0	0	0	0	0	0	0	0	0	0	0	0	0	0	0	1	0	0	0	0	0	0	0	0	0	0	0
fr1869	RPPA05301	0.0241745	0.142152	1	0.181943	APL2	0	0	0	0	0	0	0	0	0	0	0	0	0	0	1	0	0	0	0	0	0	0	0	0	0	0	0	0	0	1	0	0	0	0	0	0	0	0	0	0
fr187	RPPA09105	-2.0594	0.673883	1.61e-09	2.34e-06	PCK1	0	0	1	0	0	0	0	0	0	0	0	0	0	0	0	0	0	0	0	0	0	0	0	0	0	0	0	0	0	0	0	0	0	0	0	0	0	0	0	0
fr1877	RPPA08124	-0.034098	0.404447	1	0.00049958	CCT7	0	0	0	0	0	0	0	0	1	0	0	0	0	0	0	0	1	0	1	0	0	0	0	0	0	0	0	0	0	0	0	0	0	0	0	0	0	0	0	0
fr1883	RPPA06067	-0.130605	-0.411269	1	0.000935327	RAD10	0	0	0	0	0	1	0	0	0	0	0	0	0	0	0	1	0	0	0	0	1	0	0	1	0	0	0	0	0	0	0	0	0	0	0	0	0	0	0	0
fr1887	RPPA04038	-0.0313013	0.264276	1	0.0092498	PSH1	0	0	0	0	0	0	1	0	0	0	0	0	0	0	0	0	0	0	0	0	0	0	0	0	0	0	0	0	1	0	0	0	0	0	0	0	0	0	0	0
fr1898	RPPA11310	-0.106578	0.980514	1	1.33e-06	HSD1	0	0	0	0	0	0	0	0	0	0	0	0	0	0	0	0	0	0	0	0	0	0	0	0	0	1	0	0	0	0	0	0	0	0	0	0	0	0	0	0
fr1909	orf_20826	0.00464744	-0.0338631	1	1	YKL091C	0	0	0	0	0	0	0	0	0	0	0	0	0	0	0	0	0	0	0	0	0	0	0	0	0	1	0	0	0	0	0	0	0	0	0	0	0	0	0	0
fr1911	RPPA09547	0.982634	0.358952	4.78e-07	0.000235192	SPS19	0	0	0	0	0	0	0	0	0	0	0	1	0	0	0	0	0	0	0	0	0	0	0	0	0	0	0	0	0	0	0	0	1	0	0	0	0	0	0	0
fr1915	RPPA07096	-0.388044	-0.43674	0.00069625	0.00167598	GVP36	0	0	0	0	0	0	0	0	0	0	0	0	0	0	0	0	0	0	0	0	0	0	0	0	0	1	0	0	0	0	0	0	0	0	0	0	0	0	0	0
fr1916	RPPA06363	-0.454876	-0.43444	0.00587894	9.78e-05	DYN1	0	0	0	0	0	0	0	0	0	0	0	0	0	0	1	0	1	0	1	0	1	0	0	0	0	0	0	0	0	0	0	0	0	0	0	0	0	0	0	0
fr1930	RPPA07498	-1.28174	-0.559266	4.93e-08	9.81e-06	ATX1	0	0	0	0	0	0	0	0	0	0	0	0	0	0	1	1	0	0	0	0	0	0	0	0	0	0	0	0	0	0	1	0	0	0	1	0	0	0	0	0
fr1932	RPPA06690	0.256863	-0.00594673	0.00517308	1	ISN1	0	0	0	0	0	0	0	0	0	0	0	0	0	0	0	0	0	0	0	0	0	0	0	0	0	0	0	0	0	0	0	0	0	0	0	0	0	0	0	1
fr1935	RPPA05604	0.0200503	-0.175251	1	0.148231	URK1	0	0	0	0	0	0	0	0	0	0	0	0	1	0	0	0	1	0	0	0	0	0	0	0	0	0	0	0	0	0	0	0	0	0	0	1	0	1	0	0
fr1936	orf_11308	-0.138397	0.218718	1	0.718709	SKN1	0	0	1	0	0	0	0	0	0	0	0	1	0	0	0	0	0	0	0	1	0	0	0	0	0	0	0	0	0	0	0	0	0	0	0	0	0	0	0	0
fr1941	orf_24880	0.424648	0.8044	0.0138798	2.23e-06	VPS73	0	0	0	0	0	0	0	0	0	0	0	0	0	0	1	0	0	0	0	0	0	0	0	0	0	0	0	0	0	0	0	0	0	0	0	0	0	0	0	0
fr1942	RPPA07620	-0.0385673	-1.23172	1	2.29e-08	YAP1	0	0	0	0	0	0	1	0	0	0	0	0	0	0	0	1	0	0	0	0	0	0	0	0	0	0	0	0	1	0	0	0	0	0	1	0	0	0	0	0
fr1944	RPPA04956	0.261447	-0.346523	0.0144645	0.00165737	ATG11	0	0	0	0	0	1	0	0	0	0	0	0	0	0	1	0	1	0	0	0	0	0	0	0	0	0	0	0	0	0	0	0	0	0	0	0	0	0	0	0
fr1950	RPPA10119	0.295895	0.0787814	0.00630764	1	SCM3	0	0	0	0	0	0	0	0	0	0	0	0	0	0	0	0	0	0	0	0	1	0	0	0	0	0	0	0	0	0	0	0	0	0	0	0	0	0	0	0
fr1952	RPPA07878	0.198135	-0.83143	0.0261954	2.08e-07	MCR1	0	0	0	1	1	0	0	0	0	0	0	1	0	0	0	1	0	0	0	0	0	0	0	0	0	0	0	0	0	0	0	0	0	0	1	0	0	0	0	0
fr1958	orf_780	1.04648	2.11649	2.57e-07	4.54e-10	HTA1,2	0	0	0	0	0	1	0	0	0	0	0	0	0	0	0	1	1	0	0	0	0	0	0	0	0	0	0	0	1	0	0	0	0	0	0	0	0	0	0	0
fr1964	RPPA07482	-0.234659	-0.125922	1	1	LAA1	0	0	0	0	0	0	0	0	0	0	0	0	0	0	1	0	0	0	0	0	0	0	0	0	0	0	0	0	0	1	0	0	0	0	0	0	0	0	0	0
fr1965	RPPA05786	-0.578998	-1.07779	0.251642	2.12e-07	JHD2	0	0	0	0	0	1	0	0	0	1	0	0	0	0	0	0	1	0	0	0	0	0	0	0	0	0	0	0	0	0	0	0	0	0	0	0	0	0	0	0
fr1969	RPPA11897	-0.121016	-0.616396	1	2.17e-05	YFL034W	0	0	0	0	0	0	0	0	0	0	0	0	0	0	0	0	0	0	0	0	0	0	0	0	0	1	0	0	0	0	0	0	0	0	0	0	0	0	0	0
fr1972	RPPA04566	-3.2868	-1.83075	3.53e-10	3.3e-09	LYP1	0	0	0	0	0	0	0	0	0	0	0	0	0	0	1	0	0	0	0	0	0	0	0	0	0	0	0	0	0	0	0	0	0	0	0	0	0	0	0	0
fr1974	RPPA11843	-0.0342586	-0.716093	1	6.66e-06	KES1	0	0	0	0	0	0	0	0	0	0	0	0	0	0	1	0	0	0	0	0	0	0	0	0	0	0	1	1	0	1	0	0	0	0	0	0	0	0	0	0
fr1977	RPPA06703	0.0851389	0.0514475	1	1	ANT1	0	0	0	0	0	0	0	0	0	0	0	1	0	0	1	0	1	0	0	0	0	0	0	0	0	0	0	0	0	0	0	0	0	0	0	0	0	0	0	0
fr1979	RPPA05906	-0.27461	-0.563462	0.00252562	1.02e-05	SET2	0	0	0	0	0	1	1	0	0	1	0	0	0	0	0	0	1	0	0	0	0	0	0	0	0	0	0	0	1	0	0	0	1	0	0	0	0	0	0	0
fr198	orf_6577	0.732497	1.12846	0.00230591	1.97e-07	YHR032W	0	0	0	0	0	0	0	0	0	0	0	0	0	0	0	0	0	0	0	0	0	0	0	0	0	1	0	0	0	0	0	0	0	0	0	0	0	0	0	0
fr1985	orf_6468	1.23614	0.182574	2.21e-07	0.069208	YMR018W	0	0	0	0	0	0	0	0	0	0	0	0	0	0	0	0	0	0	0	0	0	0	0	0	0	1	0	0	0	0	0	0	0	0	0	0	0	0	0	0
fr199	RPPA06258	-0.117038	-0.135794	1	0.328484	SKN7	0	0	0	0	0	0	1	0	0	0	0	0	0	0	0	1	0	0	0	0	0	0	0	0	0	0	1	0	0	0	0	0	0	0	1	0	0	0	0	0
fr1994	RPPA07384	-0.565003	-0.717781	3.49e-05	8.58e-07	UBX5	0	0	0	0	0	0	0	0	0	0	0	0	0	0	0	0	0	0	0	0	0	0	0	0	0	0	0	0	0	0	0	1	0	0	0	0	0	0	0	0
fr1998	RPPA08733	0.974855	-0.372664	4.59e-06	0.00125134	POR1	0	0	0	1	0	0	0	0	0	0	0	0	0	0	1	0	1	0	0	0	0	0	0	0	0	0	0	0	0	0	0	0	0	0	0	0	1	0	0	0
fr2005	orf_14210	-1.03887	-0.468858	9.43e-06	0.00339362	GGC1	0	0	0	0	0	0	0	0	0	0	0	0	0	0	1	0	1	0	0	0	0	0	0	0	0	0	0	0	0	0	1	0	0	0	0	0	0	0	0	0
fr2006	RPPA05988	-1.9975	-2.06255	0.00337426	7.71e-09	FLO9	0	0	0	0	0	0	0	0	0	0	0	0	0	0	0	0	0	0	0	0	0	0	0	0	0	0	0	0	0	0	0	0	0	0	0	0	0	0	0	1
fr2010	RPPA10042	-0.0693263	0.480459	1	0.000284176	RPL6B	0	0	0	0	0	0	0	1	0	0	0	0	0	0	0	0	1	0	0	0	0	0	0	0	0	0	0	0	0	0	0	0	0	0	0	1	0	0	0	0
fr2013	RPPA09471	-0.0749895	-0.159277	1	1	MSN1	0	0	0	0	0	0	0	0	0	0	0	0	0	0	0	1	0	0	0	0	0	0	0	0	0	0	1	0	0	0	0	0	0	0	0	0	0	0	0	0
fr2026	RPPA08009	0.801657	0.335671	3.17e-06	0.00076195	RAD33	0	0	0	0	0	1	0	0	0	0	0	0	0	0	0	1	0	0	0	0	0	0	0	0	0	0	0	0	0	0	0	0	0	0	0	0	0	0	0	0
fr2031	orf_3850	-0.602868	-0.586193	2.73e-05	7.36e-05	YLR283W	0	0	0	0	0	0	0	0	0	0	0	0	0	0	0	0	0	0	0	0	0	0	0	0	0	1	0	0	0	0	0	0	0	0	0	0	0	0	0	0
fr2032	RPPA08227	-0.471582	-0.467684	0.00259122	0.000560139	STP22	0	0	0	0	0	1	0	0	0	0	0	0	0	0	1	0	1	0	0	0	0	0	0	0	0	0	0	0	0	0	0	1	0	0	0	0	0	0	0	0
fr2035	orf_267	-0.657288	-0.0523176	0.000319204	1	SFL1	0	0	0	0	0	0	1	0	0	0	0	0	0	0	0	0	0	0	0	0	0	0	0	0	0	0	0	0	1	0	0	0	0	0	0	0	0	0	0	0
fr2038	RPPA10301	-0.0772335	-0.130336	1	1	PDS5	0	0	0	0	0	0	0	0	0	0	0	0	0	0	0	0	1	0	0	0	1	0	0	0	0	0	0	0	0	0	0	0	0	0	0	0	0	0	0	0
fr2039	RPPA07534	-0.238082	-0.349052	0.0637602	0.000223889	YHL010C	0	0	0	0	0	0	0	0	0	0	0	0	0	0	0	0	0	0	0	0	0	0	0	0	0	1	0	0	0	0	0	0	0	0	0	0	0	0	0	0
fr2048	RPPA10216	-0.35199	-0.839342	0.000436079	6.74e-06	FOX2	0	0	0	0	0	0	0	0	0	0	0	1	0	0	0	0	0	0	0	0	0	0	0	0	0	0	0	0	0	0	0	0	0	0	0	0	0	0	0	0
fr2049	orf_20970	0.144488	0.653897	1	1.07e-05	PMR1	0	0	0	0	0	0	0	0	0	1	0	0	0	0	1	0	0	0	0	0	0	0	0	0	0	0	0	0	0	0	0	0	0	0	0	0	0	0	0	0
fr205	RPPA05802	0.930134	0.535988	1.83e-06	8.6e-06	RPS22A	0	0	0	0	0	1	0	1	0	0	0	0	0	0	0	0	1	0	0	0	0	0	0	0	0	0	0	0	0	0	0	0	0	0	0	0	0	0	0	0
fr2053	RPPA04093	-0.401078	-0.631462	0.00105454	1.82e-05	TPO1	0	0	0	0	0	0	0	0	0	0	0	0	0	0	1	0	0	0	0	0	0	0	0	0	0	0	0	0	0	0	0	0	0	0	0	0	0	0	0	0
fr2055	RPPA06589	-0.329172	-0.441319	0.00319118	0.000158057	SIW14	0	0	0	0	0	1	0	0	0	1	0	0	0	0	1	1	1	0	1	0	0	0	0	0	0	0	0	1	0	1	0	0	0	0	0	0	0	0	0	0
fr2057	orf_6768	-0.119255	-0.135334	1	1	SFG1	0	0	0	0	0	0	1	0	0	0	0	0	0	0	0	0	0	0	0	0	0	0	1	0	0	0	1	0	1	0	0	0	0	0	0	0	0	0	0	0
fr206	RPPA10662	-0.647882	-0.902796	0.00020123	3.36e-05	ISR1	0	0	0	0	0	0	0	0	0	0	0	0	0	0	0	0	0	0	0	0	0	0	0	0	0	1	0	0	0	0	0	0	0	0	0	0	0	0	0	0
fr2062	RPPA08864	0.900781	1.55442	1.4e-06	4.83e-09	TEX1	0	0	0	0	0	0	0	0	0	0	0	0	0	0	1	0	0	0	0	0	0	0	0	0	0	0	0	0	0	0	0	0	0	0	0	0	0	0	0	0
fr2064	RPPA05022	-0.219654	-0.205725	0.0109782	0.0122233	ADP1	0	0	0	0	0	0	0	0	0	0	0	0	0	0	1	0	0	0	0	0	0	0	0	0	0	0	0	0	0	0	0	0	0	0	0	0	0	0	0	0
fr2068	RPPA08286	-0.135669	-0.465835	1	2.43e-05	ECM5	0	0	0	0	0	0	0	0	0	0	0	0	0	0	0	0	0	0	0	1	0	0	0	0	0	0	0	0	0	0	0	0	0	0	0	0	0	0	0	0
fr2070	RPPA07750	-1.05213	-0.829768	4.07e-06	1.71e-06	HHT2	0	0	0	0	0	1	0	0	0	0	0	0	0	0	0	0	1	0	0	0	0	0	0	0	0	0	0	0	0	0	0	0	0	0	0	0	0	0	0	0
fr2077	orf_23570	-0.45307	-1.55717	0.000184267	1.72e-09	PCL5	0	0	0	0	0	0	0	0	0	0	0	0	0	0	0	0	0	0	0	0	1	0	0	0	0	0	0	0	0	0	0	0	0	0	0	0	0	0	0	0
fr208	RPPA04425	-0.055897	0.0996682	1	1	GPI12	0	0	0	0	0	0	0	0	0	1	0	1	0	0	0	0	0	0	0	0	0	0	0	0	0	0	0	0	0	0	0	0	0	0	0	0	0	0	0	0
fr2085	RPPA11751	-0.296413	-0.0118441	0.00510414	1	SNF3	0	0	0	0	0	0	0	0	0	0	0	0	0	0	0	0	0	0	0	0	0	0	0	0	1	0	0	0	0	0	0	0	0	0	1	0	0	0	0	0
fr2086	RPPA06357	-0.0663892	-0.271801	1	0.00203215	UBX7	0	0	0	0	0	0	0	0	0	0	0	0	0	0	0	0	0	0	0	0	0	0	0	0	0	0	0	0	0	0	0	1	1	0	0	0	0	0	0	0
fr2089	RPPA05066	-0.724544	-0.906521	2.17e-05	1.79e-05	GSY2	0	0	1	1	0	0	0	0	0	0	0	0	0	0	0	0	0	0	0	0	0	0	0	0	0	0	0	0	0	0	0	0	0	0	0	0	0	0	0	0
fr2092	RPPA06431	-0.987304	-1.08714	1.25e-06	2.49e-07	FMP22	0	0	0	0	0	0	0	0	0	0	0	0	0	0	0	0	0	0	0	0	0	0	0	0	0	1	0	0	0	0	0	0	0	0	0	0	0	0	0	0
fr2095	RPPA06506	-0.658954	-0.554235	8.14e-06	5.9e-05	YOR223W	0	0	0	0	0	0	0	0	0	0	0	0	0	0	0	0	0	0	0	0	0	0	0	0	0	1	0	0	0	0	0	0	0	0	0	0	0	0	0	0
fr2096	RPPA06101	1.73775	-0.450659	1.35e-07	0.00793186	MSC1	0	0	0	0	0	1	0	0	0	0	0	0	0	0	0	0	0	0	0	0	1	0	0	1	0	0	0	0	0	0	0	0	0	0	0	0	0	0	0	0
fr2098	RPPA05619	-0.656382	-0.248405	1.21e-05	0.00497719	WRS1	0	0	0	0	0	0	0	1	0	0	1	0	0	0	0	0	0	0	0	0	0	0	0	0	0	0	0	0	1	0	0	0	0	0	0	0	0	0	0	0
fr2107	orf_17905	0.296556	0.225405	0.00251129	0.00527616	UBC4	0	0	0	0	0	0	0	0	0	1	0	0	0	0	0	1	0	0	0	0	0	0	0	0	0	0	0	0	0	0	0	1	1	0	0	0	0	0	0	0
fr211	orf_24918	-0.0389972	-0.0963691	1	1	SCH9	0	0	0	0	0	0	1	0	0	1	0	0	0	0	0	1	0	0	0	0	0	0	0	0	0	0	1	0	1	0	0	0	0	0	1	0	0	0	0	0
fr2111	RPPA05487	0.168266	0.510178	0.198305	0.000262168	GLC7	0	0	1	1	0	1	1	0	0	1	0	0	0	0	0	1	1	0	0	0	1	1	0	1	0	0	1	0	1	0	1	0	1	0	0	1	0	0	0	0
fr2114	RPPA05238	0.075213	0.387203	1	0.00052662	NUP49	0	0	0	0	0	0	0	0	0	0	0	0	0	0	1	0	1	1	0	0	0	0	0	0	0	0	0	0	1	0	0	0	0	0	0	1	0	0	0	0
fr2119	orf_24264	-0.18522	0.222591	0.102181	0.180419	MRP17	0	0	0	0	0	0	0	1	0	0	0	0	0	0	0	0	0	0	0	0	0	0	0	0	0	0	0	0	0	0	0	0	0	0	0	0	0	0	0	0
fr2120	RPPA06263	-0.145385	-0.562309	0.729021	5.29e-05	VMA8	0	0	0	0	0	0	0	0	0	0	0	0	0	0	0	0	1	0	0	0	0	0	0	0	0	0	0	0	0	0	1	0	0	0	0	0	0	0	0	0
fr2126	RPPA12171	-0.0618406	-0.154205	1	0.199175	SOL3	0	0	1	0	0	0	0	0	0	0	0	0	0	1	0	0	0	0	0	0	0	0	0	0	0	0	0	0	0	0	0	0	0	0	0	0	0	0	1	0
fr213	orf_8205	0.0146544	0.0800095	1	1	CRF1	0	0	0	0	0	0	1	0	0	0	0	0	0	0	0	0	0	0	0	0	0	0	0	0	0	0	0	0	0	0	0	0	0	0	0	0	0	0	0	0
fr2130	RPPA07446	0.738616	0.391526	1.97e-05	0.000426046	YMD8	0	0	0	0	0	0	0	0	0	0	0	0	0	0	1	0	0	0	0	0	0	0	0	0	0	0	0	0	0	0	0	0	0	0	0	0	0	0	0	0
fr2133	RPPA05925	-0.135858	-0.0467115	1	1	ATG13	0	0	0	0	0	0	0	0	0	0	0	0	0	0	1	0	0	0	0	0	0	0	0	0	0	0	0	0	0	0	0	0	0	0	0	0	0	0	0	0
fr2138	RPPA07757	-0.258562	-0.103316	0.0194258	1	TYW3	0	0	0	0	0	0	0	0	0	0	0	0	0	0	0	0	0	0	0	0	0	0	0	0	0	0	0	0	1	0	0	0	0	0	0	0	0	0	0	0
fr2141	RPPA11852	-0.341609	0.571137	0.0197617	2.89e-05	NAM7	0	0	0	0	0	1	1	1	0	0	0	0	0	0	0	0	1	0	0	0	0	0	0	0	0	0	0	0	1	0	0	0	0	0	0	0	0	0	0	0
fr2144	RPPA05700	-1.63104	-1.14522	1.59e-08	9.37e-08	TMN2	0	0	0	0	0	0	0	0	0	0	0	0	0	0	0	0	0	0	0	0	0	0	0	0	0	1	0	0	0	0	0	0	0	0	0	0	0	0	0	0
fr2146	RPPA05311	0.559663	0.483661	0.00059654	0.000326621	PAC2	0	0	0	0	0	0	0	0	1	0	0	0	0	0	0	0	0	0	0	0	0	0	0	0	0	0	0	0	0	0	0	0	0	0	0	0	0	0	0	0
fr2149	RPPA07203	-0.297172	-0.6257	0.00864075	1.33e-05	FRE1	0	0	0	0	0	0	0	0	0	0	0	0	0	0	1	0	0	0	0	0	0	0	0	0	0	0	0	0	0	0	0	0	0	0	0	0	0	0	0	0
fr2152	RPPA06691	-0.1742	0.251328	0.0861316	0.0580072	VTC4	0	0	0	0	0	0	0	0	0	0	0	0	0	0	1	0	1	0	0	0	0	0	0	0	0	0	0	1	0	0	0	0	0	0	0	0	0	0	0	0
fr2153	RPPA11111	0.19797	0.109435	0.0787979	1	LSM1	0	0	0	0	0	0	0	0	0	0	0	0	0	0	0	0	0	0	0	0	0	0	0	0	0	0	0	0	1	0	0	0	0	0	0	0	0	0	0	0
fr2160	RPPA07141	-0.219627	-0.576873	0.0417077	2.63e-05	ATG3	0	0	0	0	0	0	0	0	0	1	0	0	0	0	1	0	1	0	0	0	0	0	0	0	0	0	0	0	0	0	0	0	0	0	0	0	0	0	0	0
fr2163	orf_4105	-0.108522	-0.0468392	1	1	TAT2	0	0	0	0	0	1	0	0	0	0	0	0	0	0	1	0	1	0	0	0	0	0	0	0	0	0	0	0	0	0	0	0	0	0	0	0	0	0	0	0
fr2164	RPPA05914	-1.26983	-0.242413	1.25e-07	0.00537381	CYC1	0	0	0	1	1	0	0	0	0	0	0	0	0	0	0	0	0	0	0	0	0	0	0	0	0	0	0	0	0	0	0	0	0	0	0	0	0	0	0	0
fr2165	RPPA07700	-0.416179	0.0915651	0.000226335	1	RNA1	0	0	0	0	0	1	1	0	0	0	0	0	0	0	1	0	1	0	0	0	0	0	0	0	0	0	0	0	1	0	0	0	0	0	0	1	0	0	0	0
fr2168	RPPA10482	-0.920216	-1.17361	4.01e-07	2.74e-08	URA5	0	0	0	0	0	0	0	0	0	0	0	0	1	0	0	0	0	0	0	0	0	0	0	0	0	0	0	0	0	0	0	0	0	0	0	0	0	1	0	0
fr217	RPPA05497	1.43092	1.47388	8.66e-08	1.17e-08	SCP160	1	0	0	0	0	1	1	0	0	0	0	0	0	0	0	0	1	0	0	0	1	0	0	1	1	0	0	0	1	0	0	0	0	0	1	0	0	0	0	0
fr2175	RPPA06127	-0.64081	-1.10854	4.72e-06	6.35e-08	IDP1	0	0	1	0	0	0	0	0	0	0	1	0	0	0	0	0	0	0	0	0	0	0	0	0	0	0	0	0	0	0	0	0	0	0	0	0	0	0	0	0
fr2177	RPPA09445	0.232355	0.100952	0.0648646	1	HAP1	0	0	0	1	0	0	1	0	0	0	0	0	0	0	0	0	0	0	0	0	0	0	0	0	0	0	0	0	1	0	0	0	0	0	0	0	1	0	0	0
fr2181	RPPA11158	-0.194117	0.0450158	0.0225825	1	ARC35	0	0	0	0	0	0	0	0	0	0	0	0	0	0	1	0	1	0	1	0	0	0	0	0	0	0	0	1	0	1	0	0	0	0	0	0	0	0	0	0
fr2182	RPPA11396	-0.528205	0.958349	7.35e-05	1	ADE6	0	0	0	0	0	0	0	0	0	0	0	0	0	0	0	0	0	0	0	0	0	0	0	0	0	0	0	0	0	0	0	0	0	0	0	0	0	0	0	1
fr2187	RPPA09824	0.881964	0.0192607	1.34e-06	1	PNG1	0	0	0	0	0	0	0	0	0	1	0	0	0	0	0	0	0	0	0	0	0	0	0	0	0	0	0	0	0	0	0	1	0	0	0	0	0	0	0	0
fr2191	RPPA06643	-0.0612747	-0.532906	1	2.27e-05	PRX1	0	0	0	0	0	0	0	0	0	0	0	0	0	0	0	1	0	0	0	0	0	0	0	0	0	0	0	0	0	0	1	0	0	0	1	0	0	0	0	0
fr2192	RPPA12139	0.312461	0.48419	0.0174489	0.00017507	COX18	0	0	0	0	0	0	0	0	0	0	0	0	0	0	0	0	0	0	0	0	0	0	0	0	0	0	0	0	0	0	0	0	0	0	0	0	0	0	0	1
fr2194	RPPA06221	0.597766	-0.892894	6.98e-05	6.39e-07	GRE3	0	0	1	0	0	0	0	0	0	0	0	0	0	0	0	1	0	0	0	0	0	0	0	0	0	0	0	0	0	0	0	0	0	0	0	0	0	0	0	0
fr2199	RPPA04081	-1.13838	-0.858737	1.12e-07	6.06e-07	DAL2	0	0	0	0	0	0	0	0	0	0	0	0	0	0	0	0	0	0	0	0	0	0	0	0	0	0	0	0	0	0	0	0	0	0	0	0	0	1	0	0
fr220	RPPA06947	-0.181645	-0.288718	1	0.0300892	TYR1	0	0	0	0	0	0	0	0	0	0	1	0	1	0	0	0	0	0	0	0	0	0	0	0	0	0	0	0	0	0	0	0	0	0	0	0	0	0	0	0
fr2206	RPPA09049	-1.59523	-1.03734	3.05e-08	1.59e-07	ZRT2	0	0	0	0	0	0	0	0	0	0	0	0	0	0	1	0	0	0	0	0	0	0	0	0	0	0	0	0	0	0	0	0	0	0	0	0	0	0	0	0
fr2208	RPPA08110	0.164529	0.0432958	0.145313	1	YDR333C	0	0	0	0	0	0	0	0	0	0	0	0	0	0	0	0	0	0	0	0	0	0	0	0	0	1	0	0	0	0	0	0	0	0	0	0	0	0	0	0
fr2215	RPPA11021	-0.455552	-0.245096	0.000825292	0.0103808	YER128W	0	0	0	0	0	0	0	0	0	0	0	0	0	0	0	0	0	0	0	0	0	0	0	0	0	1	0	0	0	0	0	0	0	0	0	0	0	0	0	0
fr2219	RPPA05250	-2.76906	-1.7588	1.4e-09	2.7e-09	CCP1	0	0	0	0	0	0	0	0	0	0	0	0	0	0	0	1	0	0	0	0	0	0	0	0	0	0	0	0	0	0	0	0	0	0	1	0	0	0	0	0
fr222	RPPA06852	0.254284	0.0280883	0.0115182	1	CEF1	0	0	0	0	0	0	0	0	0	0	0	0	0	0	0	0	0	0	0	0	0	0	0	0	0	0	0	0	1	0	0	0	0	0	0	0	0	0	0	0
fr2222	RPPA09490	0.216839	0.152862	0.0163792	0.135554	POA1	0	0	0	0	0	0	0	0	0	0	0	0	0	0	0	0	0	0	0	0	0	0	0	0	0	0	0	0	1	0	0	0	0	0	0	0	0	0	0	0
fr2230	RPPA11088	0.462062	-0.39194	0.000251153	0.00130511	PRO3	0	0	0	0	0	0	0	0	0	0	1	0	0	0	0	0	0	0	0	0	0	0	0	0	0	0	0	0	0	0	0	0	0	0	0	0	0	0	0	0
fr2241	RPPA11829	-0.35524	-0.877351	0.00355022	3.4e-06	ZWF1	0	0	1	0	0	0	0	0	0	0	0	0	0	1	0	1	0	0	0	0	0	0	0	0	0	0	0	0	0	0	0	0	0	0	1	0	0	0	1	0
fr2248	orf_19029	0.246814	-0.473184	1	0.000106556	ADH1	0	0	0	1	0	0	0	0	0	0	0	0	0	1	0	0	0	0	0	0	0	0	0	0	0	0	0	0	0	0	0	0	0	0	0	0	0	0	1	0
fr2249	RPPA11569	-0.0203579	-0.0441913	1	1	CEM1	0	0	0	0	0	0	0	0	0	0	0	1	0	0	0	0	0	0	0	0	0	0	0	0	0	0	0	0	0	0	0	0	0	0	0	0	0	0	0	0
fr2251	RPPA06176	-0.185955	-0.696415	0.347656	1.57e-05	HCS1	0	0	0	0	0	1	0	0	0	0	0	0	0	0	0	0	0	0	0	0	0	0	0	0	0	0	0	0	0	0	0	0	0	0	0	0	0	0	0	0
fr2252	RPPA12185	-0.162967	0.0838786	0.458486	1	RPC37	0	0	0	0	0	0	1	0	0	0	0	0	0	0	0	0	0	0	0	0	0	0	0	0	0	0	0	0	1	0	0	0	0	0	0	0	0	0	0	0
fr2255	RPPA07969	0.0747789	-0.222836	1	0.0206378	YDR061W	0	0	0	0	0	0	0	0	0	0	0	0	0	0	0	0	0	0	0	0	0	0	0	0	0	1	0	0	0	0	0	0	0	0	0	0	0	0	0	0
fr2257	orf_7361	0.129271	0.119757	1	1	CDC123	0	0	0	0	0	0	0	0	0	0	0	0	0	0	0	0	0	0	0	0	1	0	0	0	0	0	0	0	0	0	0	0	0	0	0	0	0	0	0	0
fr2258	RPPA10162	-0.762499	-0.363023	4.13e-06	0.00316936	RIM1	0	0	0	0	0	1	0	0	0	0	0	0	0	0	0	0	1	0	0	0	0	0	0	0	0	0	0	0	0	0	0	0	0	0	0	0	0	0	0	0
fr2259	RPPA07313	0.114689	-0.132237	1	1	SYF1	0	0	0	0	0	0	0	0	0	0	0	0	0	0	0	0	0	0	0	0	1	0	0	0	0	0	0	0	1	0	0	0	0	0	0	0	0	0	0	0
fr226	RPPA06685	-0.382507	-0.462811	0.000266553	2.7e-05	APL5	0	0	0	0	0	0	0	0	0	0	0	0	0	0	1	0	0	0	0	0	0	0	0	0	0	0	0	0	0	1	0	0	0	0	0	0	0	0	0	0
fr2260	RPPA04655	-0.512336	0.116502	3.99e-05	0.620193	IQG1	0	1	0	0	0	0	0	0	0	0	0	0	0	0	0	1	1	0	1	0	0	0	0	0	0	0	0	0	0	0	0	0	0	0	0	0	0	0	0	0
fr2261	RPPA06817	-0.164215	-0.137248	0.196038	0.453252	YNR047W	0	0	0	0	0	0	0	0	0	0	0	0	0	0	0	0	0	0	0	0	0	0	0	0	0	0	0	0	0	0	0	0	0	0	1	0	0	0	0	0
fr2262	orf_8229	-0.817303	-0.485423	0.00106666	0.0118224	PLB3	0	0	0	0	0	0	0	0	0	0	0	1	0	0	0	0	0	0	0	0	0	0	0	0	0	0	0	0	0	0	0	0	0	0	0	0	0	0	0	0
fr2263	RPPA05298	-1.65986	-0.805945	1.12e-06	1.85e-06	ILV3	0	0	0	0	0	0	0	0	0	0	1	0	0	0	0	0	0	0	0	0	0	0	0	0	0	0	0	0	0	0	0	0	0	0	0	0	0	0	0	0
fr2273	RPPA07118	0.527513	0.715538	0.000162522	2.92e-06	SNX3	0	0	0	0	0	0	0	0	0	0	0	0	0	0	0	0	0	0	0	0	0	0	0	0	0	0	0	0	0	0	0	0	0	0	0	0	0	0	0	1
fr2286	RPPA08932	-0.138362	0.193063	0.205488	0.0236043	EGD1	0	0	0	0	0	0	0	0	1	0	0	0	0	0	0	0	0	0	0	0	0	0	0	0	0	0	0	0	0	0	0	0	0	0	0	0	0	0	0	0
fr2292	RPPA08530	-0.148971	-0.241546	0.195423	0.00824317	ARD1	0	0	0	0	0	1	0	0	0	1	0	0	0	0	0	0	1	0	0	0	0	0	0	0	0	0	0	0	0	0	0	0	0	0	0	0	0	0	0	0
fr2294	RPPA05376	-1.11328	-0.409906	4.89e-07	9.04e-05	HEM3	0	0	0	0	0	0	0	0	0	0	0	0	0	0	0	0	0	0	0	0	0	0	0	0	0	0	0	0	0	0	0	0	0	0	0	0	0	1	1	0
fr2295	RPPA10653	-0.283155	0.194738	0.00214909	0.0233475	AVT1	0	0	0	0	0	0	0	0	0	0	0	0	0	0	1	0	0	0	0	0	0	0	0	0	0	0	0	0	0	0	0	0	0	0	0	0	0	0	0	0
fr2300	orf_11967	0.173967	0.904836	0.0514362	2e-07	SSA1	0	0	0	0	0	0	0	1	1	0	0	0	0	0	1	1	1	0	0	0	0	0	0	0	0	0	0	0	0	0	0	0	0	0	0	0	0	0	0	0
fr2304	RPPA11403	-0.400828	-0.248523	0.0019797	0.00297242	APD1	0	0	0	0	0	0	0	0	0	0	0	0	0	0	0	0	0	0	0	0	0	0	0	0	0	1	0	0	0	0	0	0	0	0	0	0	0	0	0	0
fr231	orf_11753	-0.453192	1.19163	0.000248249	1.66e-08	KTR1	0	0	0	0	0	0	0	0	0	1	0	0	0	0	0	0	0	0	0	1	0	0	0	0	0	0	0	0	0	0	0	0	0	0	0	0	0	0	0	0
fr2315	orf_3601	-0.614175	0.632704	2.7e-05	1.7e-05	GNP1	0	0	0	0	0	0	0	0	0	0	0	0	0	0	1	0	0	0	0	0	0	0	0	0	0	0	0	0	0	0	0	0	0	0	0	0	0	0	0	0
fr2322	RPPA06950	-0.971164	-0.546641	9.73e-06	0.000119349	DED81	0	0	0	0	0	0	0	1	0	0	1	0	0	0	0	0	0	0	0	0	0	0	0	0	0	0	0	0	1	0	0	0	0	0	0	0	0	0	0	0
fr2327	RPPA05336	-0.246659	0.15946	0.0230044	0.11455	RPL5	0	0	0	0	0	0	0	1	0	0	0	0	0	0	0	0	1	0	0	0	0	0	0	0	0	0	0	0	0	0	0	0	0	0	0	1	0	0	0	0
fr2330	RPPA07712	0.00441776	9.85e-05	1	1	AIM7	0	0	0	0	0	0	0	0	0	0	0	0	0	0	0	0	0	0	0	0	0	0	0	0	0	1	0	0	0	0	0	0	0	0	0	0	0	0	0	0
fr2331	RPPA04098	-0.0326985	-0.20538	1	0.021528	BNA3	0	0	0	0	0	0	0	0	0	0	0	0	0	1	0	0	0	0	0	0	0	0	0	0	0	0	0	0	0	0	0	0	0	0	0	0	0	0	1	0
fr2334	RPPA10556	-0.834341	-0.641993	1.12e-05	5.24e-06	PKH2	0	0	0	0	0	0	0	0	0	1	0	0	0	0	0	0	0	0	0	1	0	0	0	0	1	0	0	0	0	0	0	0	0	0	0	0	0	0	0	0
fr2338	RPPA06486	0.457049	0.354657	0.000125363	0.00227996	RSM27	0	0	0	0	0	0	0	1	0	0	0	0	0	0	0	0	0	0	0	0	0	0	0	0	0	0	0	0	0	0	0	0	0	0	0	0	0	0	0	0
fr2339	RPPA09938	0.363704	0.291589	0.000915658	0.0253651	RSF2	0	0	0	0	0	0	1	0	0	0	0	0	0	0	0	0	0	0	0	0	0	0	0	0	0	0	0	0	0	0	0	0	0	0	0	0	0	0	0	0
fr2341	RPPA10262	-0.869395	0.271747	1.88e-06	0.00490044	RIP1	0	0	0	1	1	0	0	0	0	0	0	0	0	0	0	0	0	0	0	0	0	0	0	0	0	0	0	0	0	0	0	0	0	0	0	0	1	0	0	0
fr2342	RPPA09564	0.572004	0.459037	3.77e-05	0.000138152	PTK2	0	0	0	0	0	0	0	0	0	0	0	0	0	0	1	0	0	0	0	0	1	0	0	0	0	0	1	0	0	0	1	0	0	0	0	0	0	0	0	0
fr2349	RPPA11974	0.456529	-0.379105	0.000113909	0.000315849	CCH1	0	0	0	0	0	0	0	0	0	0	0	0	0	0	1	0	0	0	0	0	0	0	0	0	0	0	0	0	0	0	0	0	0	0	0	0	0	0	0	0
fr2353	RPPA11857	0.576912	1.46945	1.68e-05	5.29e-09	HUT1	0	0	0	0	0	0	0	0	0	0	0	0	0	0	1	0	0	0	0	0	0	0	0	0	0	0	0	0	0	0	0	0	0	0	0	0	0	0	0	0
fr2356	RPPA10494	-0.134631	-0.0480771	1	1	YAF9	0	0	0	0	0	1	1	0	0	0	0	0	0	0	0	1	1	0	0	0	0	0	0	0	0	0	0	0	1	0	0	0	0	0	0	0	0	0	0	0
fr236	RPPA05878	0.287273	0.179568	0.00274102	0.606661	VAC14	0	0	0	0	0	0	0	0	0	0	0	1	0	0	0	0	1	0	0	0	0	0	0	0	0	0	0	0	0	0	0	0	0	0	0	0	0	0	0	0
fr2361	orf_18222	0.930442	0.317014	5.52e-07	0.00734874	STE18	1	0	0	0	0	0	0	0	0	0	0	0	0	0	0	0	0	0	0	0	0	0	0	0	1	0	0	0	0	0	0	0	0	0	1	0	0	0	0	0
fr2362	RPPA11663	-0.147553	0.607548	1	0.000135554	RCL1	0	0	0	0	0	0	0	0	0	0	0	0	0	0	0	0	1	0	0	0	0	0	0	0	0	0	0	0	1	0	0	0	0	0	0	1	0	0	0	0
fr2373	orf_21616	-0.159909	-0.230556	0.0925485	0.00457236	TAF12	0	0	0	0	0	1	1	0	0	1	0	0	0	0	0	0	1	0	0	0	1	0	0	0	0	0	0	0	1	0	0	0	0	0	0	0	0	0	0	0
fr2375	RPPA04993	-0.125904	1.0972	1	1.97e-07	SSF2	1	0	0	0	0	0	0	0	0	0	0	0	0	0	0	0	1	0	0	0	0	0	0	0	0	0	0	0	0	0	0	0	0	0	0	1	0	0	0	0
fr2380	RPPA08680	-1.4418	-1.17776	1.65e-07	1.83e-07	YIL001W	0	0	0	0	0	0	0	0	0	0	0	0	0	0	0	0	0	0	0	0	0	0	0	0	0	1	0	0	0	0	0	0	0	0	0	0	0	0	0	0
fr2400	RPPA11621	-0.232707	-0.534274	0.0459881	1.32e-05	TAL1	0	0	1	0	0	0	0	0	0	0	0	0	0	1	0	0	0	0	0	0	0	0	0	0	0	0	0	0	0	0	0	0	0	0	0	0	0	0	1	0
fr2406	RPPA10660	-0.203279	0.401787	0.110601	0.000536172	RPL11B	0	0	0	0	0	0	0	1	0	0	0	0	0	0	0	0	1	0	0	0	0	0	0	0	0	0	0	0	0	0	0	0	0	0	0	1	0	0	0	0
fr2411	RPPA09342	-0.0315276	0.0949036	1	1	COX10	0	0	0	0	0	0	0	0	0	0	0	0	0	0	0	0	0	0	0	0	0	0	0	0	0	0	0	0	0	0	0	0	0	0	0	0	0	1	1	0
fr242	RPPA10562	0.379928	-0.0436695	0.00298906	1	IES2	0	0	0	0	0	0	0	0	0	0	0	0	0	0	0	0	0	0	0	0	0	0	0	0	0	1	0	0	0	0	0	0	0	0	0	0	0	0	0	0
fr2421	RPPA11550	-0.531465	-0.734833	0.000417469	1.8e-06	ARO2	0	0	0	0	0	0	0	0	0	0	1	0	1	0	0	0	0	0	0	0	0	0	0	0	0	0	0	0	0	0	0	0	0	0	0	0	0	0	0	0
fr2422	orf_11512	-0.40001	-0.743516	0.00160054	1.33e-05	PRP2	0	0	0	0	0	0	0	0	0	0	0	0	0	0	0	0	0	0	0	0	0	0	0	0	0	0	0	0	1	0	0	0	0	0	0	0	0	0	0	0
fr243	RPPA11547	-0.393186	-1.11708	0.00145544	6.18e-07	YEL020C	0	0	0	0	0	0	0	0	0	0	0	0	0	0	0	0	0	0	0	0	0	0	0	0	0	1	0	0	0	0	0	0	0	0	0	0	0	0	0	0
fr2430	RPPA10640	0.210854	-0.205557	0.0274707	0.0131845	SEC4	0	1	0	0	0	0	0	0	0	0	0	0	0	0	1	0	0	0	0	0	0	1	0	0	1	0	1	1	0	1	0	0	1	0	0	0	0	0	0	0
fr2434	RPPA06901	-1.83162	-1.98564	0.00118786	2.53e-07	BIO2	0	0	0	0	0	0	0	0	0	0	0	0	0	1	0	0	0	0	0	0	0	0	0	0	0	0	0	0	0	0	0	0	0	0	0	0	0	1	1	0
fr2438	RPPA08108	-0.614927	-0.245954	3.38e-05	0.0134234	YOR006C	0	0	0	0	0	0	0	0	0	0	0	0	0	0	0	0	0	0	0	0	0	0	0	0	0	1	0	0	0	0	0	0	0	0	0	0	0	0	0	0
fr2439	orf_23137	0.243456	0.259135	0.00489308	0.00646108	MHR1	0	0	0	0	0	0	0	0	0	0	0	0	0	0	0	0	1	0	0	0	0	0	0	0	0	0	0	0	0	0	0	0	0	0	0	0	0	0	0	0
fr2440	RPPA08156	0.136874	-0.00287042	0.499366	1	LPE10	0	0	0	0	0	0	0	0	0	0	0	0	0	0	1	0	1	0	0	0	0	0	0	0	0	0	0	0	0	0	0	0	0	0	0	0	0	0	0	0
fr2444	RPPA07336	-0.387748	0.237794	0.000765157	0.00348384	YHR202W	0	0	0	0	0	0	0	0	0	0	0	0	0	0	0	0	0	0	0	0	0	0	0	0	0	1	0	0	0	0	0	0	0	0	0	0	0	0	0	0
fr2448	RPPA04248	-0.184253	1.68848	0.0875393	2.17e-08	NOP4	0	0	0	0	0	0	0	0	0	0	0	0	0	0	0	0	1	0	0	0	0	0	0	0	0	0	0	0	1	0	0	0	0	0	0	1	0	0	0	0
fr2451	RPPA07886	-0.0815885	-0.127124	1	1	CDC34/QRI8	0	0	0	0	0	0	0	0	0	1	0	0	0	0	0	0	0	0	0	0	0	0	0	0	0	0	0	0	0	0	0	0	0	0	0	0	0	0	0	0
fr2454	RPPA04780	0.486047	0.391923	0.000749729	9.52e-05	MRPL16	0	0	0	0	0	0	0	1	0	0	0	0	0	0	0	0	0	0	0	0	0	0	0	0	0	0	0	0	0	0	0	0	0	0	0	0	0	0	0	0
fr2464	RPPA10442	-0.136009	-0.367548	1	0.00719025	THR1	0	0	0	0	0	0	0	0	0	0	1	0	0	0	0	0	0	0	0	0	0	0	0	0	0	0	0	0	0	0	0	0	0	0	0	0	0	0	0	0
fr2466	RPPA04197	-0.250956	-0.138521	0.00884157	0.212839	NFS1	0	0	0	0	0	0	0	0	0	0	0	0	0	0	0	0	0	0	0	0	0	0	0	0	0	0	0	0	0	0	1	0	0	0	0	0	0	0	1	0
fr2467	RPPA09369	-0.300618	0.154728	0.00308813	0.133532	MIR1	0	0	0	0	0	0	0	0	0	0	0	0	0	0	1	0	0	0	0	0	0	0	0	0	0	0	0	0	0	0	0	0	0	0	0	0	0	0	0	0
fr2469	RPPA04422	0.274091	-0.14912	0.0176083	0.335927	YPL067C	0	0	0	0	0	0	0	0	0	0	0	0	0	0	0	0	0	0	0	0	0	0	0	0	0	1	0	0	0	0	0	0	0	0	0	0	0	0	0	0
fr2472	RPPA06599	-0.531211	-0.279188	0.00219176	0.222579	QCR8	0	0	0	1	1	0	0	0	0	0	0	0	0	0	0	0	0	0	0	0	0	0	0	0	0	0	0	0	0	0	0	0	0	0	0	0	1	0	0	0
fr2475	RPPA11225	-0.048612	1.48122	1	8.8e-09	NHP2	0	0	0	0	0	0	0	0	0	0	0	0	0	0	0	0	1	0	0	0	0	0	0	0	0	0	0	0	1	0	0	0	0	0	0	1	0	0	0	0
fr2478	RPPA08175	-0.745286	0.0929734	0.000381586	1	TEF2	0	0	0	0	0	0	0	1	0	0	0	0	0	0	1	0	0	0	0	0	0	0	0	0	0	0	0	0	0	0	0	0	0	0	0	0	0	0	0	0
fr2482	RPPA07656	-0.366772	0.393632	0.00191713	0.000477787	FEN1	0	0	0	0	0	0	0	0	0	0	0	1	0	0	1	0	0	0	0	0	0	0	0	0	0	0	0	0	0	1	0	0	0	0	0	0	0	0	0	0
fr2483	orf_19929	-0.111558	-0.691325	1	6.74e-06	MCM10	0	0	0	0	0	1	1	0	0	0	0	0	0	0	0	0	1	0	0	0	1	0	0	0	0	0	0	0	1	0	0	0	0	0	0	0	0	0	0	0
fr2485	RPPA11025	0.616191	-0.787574	0.000315132	2.06e-05	HBN1	0	0	0	0	0	0	0	0	0	0	0	0	0	0	0	0	0	0	0	0	0	0	0	0	0	1	0	0	0	0	0	0	0	0	0	0	0	0	0	0
fr2487	orf_7355	-0.250657	0.390673	0.0207627	0.000284656	RPC53	0	0	0	0	0	0	1	0	0	0	0	0	0	0	0	0	0	0	0	0	0	0	0	0	0	0	0	0	1	0	0	0	0	0	0	0	0	0	0	0
fr2489	RPPA08961	0.333435	-0.111117	0.0329434	1	FDH1	0	0	0	0	0	0	0	0	0	0	0	0	0	1	0	0	0	0	0	0	0	0	0	0	0	0	0	0	0	0	0	0	0	0	0	0	0	0	1	0
fr2498	RPPA06481	-0.257725	-0.434889	0.00708604	0.000103279	ACK1	0	0	0	0	0	0	0	0	0	0	0	0	0	0	0	0	0	0	0	0	0	0	0	0	0	1	0	0	0	0	0	0	0	0	0	0	0	0	0	0
fr25	RPPA04789	0.550063	0.470018	2.08e-05	5.97e-05	MRPL22	0	0	0	1	0	0	0	1	0	0	0	0	0	0	0	0	0	0	0	0	0	0	0	0	0	0	0	0	0	0	0	0	0	0	0	0	1	0	0	0
fr2501	orf_12905	-1.20326	-1.15376	1.09e-07	2.05e-06	RPS11A/B	0	0	0	0	0	0	0	0	0	0	0	0	0	0	0	0	1	0	0	0	0	0	0	0	0	0	0	0	0	0	0	0	0	0	0	1	0	0	0	0
fr2516	RPPA06737	0.0740219	-0.231387	1	0.0111426	TAF13	0	0	0	0	0	0	1	0	0	0	0	0	0	0	0	0	0	0	0	0	1	0	0	0	0	0	0	0	1	0	0	0	0	0	0	0	0	0	0	0
fr2524	RPPA07240	-0.851621	0.190243	6.74e-06	0.0295266	SVF1	0	0	0	0	0	0	0	0	0	0	0	0	0	0	0	1	0	0	0	0	0	0	0	0	0	0	0	0	0	0	0	0	0	0	1	0	0	0	0	0
fr2526	RPPA06070	-0.00447221	-0.41016	1	5.96e-05	SUB2	0	0	0	0	0	1	1	0	0	0	0	0	0	0	1	1	1	0	0	0	0	0	0	0	0	0	0	0	1	0	0	0	0	0	0	0	0	0	0	0
fr2532	RPPA07842	0.193249	0.00601957	0.386496	1	MAS1	0	0	0	0	0	0	0	0	0	1	0	0	0	0	1	0	1	0	0	0	0	0	0	0	0	0	0	0	0	0	0	0	0	0	0	0	0	0	0	0
fr2533	orf_21034	0.528787	0.798852	0.000323451	8e-06	SGM1	0	0	0	0	0	0	0	0	0	0	0	0	0	0	0	0	0	0	0	0	0	0	0	0	0	1	0	0	0	0	0	0	0	0	0	0	0	0	0	0
fr2535	RPPA10599	-0.521799	-0.087925	2.59e-05	1	RAD52	0	0	0	0	0	1	0	0	0	0	0	0	0	0	0	1	1	0	0	0	1	0	0	1	0	0	0	0	0	0	0	0	0	0	0	0	0	0	0	0
fr2537	RPPA08053	-0.367856	1.10929	0.000614092	3.34e-08	DAS2	0	0	0	0	0	0	0	0	0	0	0	0	0	0	0	0	0	0	0	0	0	0	0	0	0	1	0	0	0	0	0	0	0	0	0	0	0	0	0	0
fr2541	RPPA04889	0.175067	-0.656888	0.0623349	7.27e-06	ESS1	0	0	0	0	0	0	1	0	0	0	0	0	0	0	0	0	0	0	0	0	0	0	0	0	0	0	0	0	1	0	0	0	0	0	0	0	0	0	0	0
fr2543	RPPA09151	0.0106496	-0.705591	1	0.000130803	PTC1	0	0	0	0	0	1	0	0	0	1	0	0	0	0	0	1	1	0	0	0	0	0	0	0	1	0	0	0	1	0	0	0	0	0	0	0	0	0	0	0
fr2550	RPPA06761	-0.039799	0.119658	1	1	PEP1	0	0	0	0	0	0	0	0	0	0	0	0	0	0	1	0	0	0	0	0	0	0	0	0	0	0	0	0	0	0	0	0	0	0	0	0	0	0	0	0
fr2551	RPPA11800	0.333453	0.292831	0.00240231	0.00559641	YBL059C-A	0	0	0	0	0	0	0	0	0	0	0	0	0	0	0	0	0	0	0	0	0	0	0	0	0	1	0	0	0	0	0	0	0	0	0	0	0	0	0	0
fr2563	RPPA04115	0.0687115	-0.067852	1	1	TAF5	0	0	0	0	0	1	1	0	0	1	0	0	0	0	0	0	1	0	0	0	1	0	0	0	0	0	0	0	1	0	0	0	0	0	0	0	0	0	0	0
fr2565	RPPA05731	-0.03858	-0.00121167	1	1	TGL3	0	0	0	0	0	0	0	0	0	0	0	1	0	0	0	0	0	0	0	0	0	0	0	0	0	0	0	0	0	0	0	0	0	0	0	0	0	0	0	0
fr2567	RPPA10010	-0.140776	-0.123648	1	1	TRS23	0	0	0	0	0	0	0	0	0	0	0	0	0	0	1	0	0	0	0	0	0	0	0	0	0	0	0	0	0	1	0	0	0	0	0	0	0	0	0	0
fr2573	RPPA07137	-1.0642	-0.235089	3.98e-07	0.00696512	YIA6	0	0	0	0	0	0	0	0	0	0	0	0	0	0	1	0	1	0	0	0	0	0	0	0	0	0	0	0	0	0	0	0	0	0	0	0	0	0	0	0
fr2575	orf_19903	-0.154688	-0.57653	0.261081	0.0038995	SLN1	0	0	0	0	0	0	0	0	0	1	0	0	0	0	0	1	0	0	0	0	0	0	0	0	1	0	0	0	0	0	0	0	0	0	1	0	0	0	0	0
fr2582	orf_19922	0.0116026	-0.0454916	1	1	MLP1	0	0	0	0	0	0	1	0	0	0	0	0	0	0	1	0	0	0	0	0	0	0	0	0	0	0	0	0	0	0	0	0	0	0	0	0	0	0	0	0
fr2583	RPPA07506	0.0377692	-0.159087	1	1	NRK1	0	0	0	0	0	0	0	0	0	0	0	0	0	1	0	0	0	0	0	0	0	0	0	0	0	0	0	0	0	0	0	0	0	0	0	0	0	0	1	0
fr2585	orf_2642	-0.507132	-0.655783	0.00160054	0.000136338	UBC5	0	0	0	0	0	0	0	0	0	1	0	0	0	0	1	1	0	0	0	0	0	0	0	0	0	0	0	1	0	1	0	0	1	0	1	0	0	0	0	0
fr2587	RPPA05014	0.103165	0.447678	1	0.0001118	URA4	0	0	0	0	0	0	0	0	0	0	0	0	1	0	0	0	0	0	0	0	0	0	0	0	0	0	0	0	0	0	0	0	0	0	0	0	0	1	0	0
fr2588	RPPA09931	2.33495	-0.53691	2.54e-09	2.2e-05	YBR056W	0	0	0	0	0	0	0	0	0	0	0	0	0	0	0	0	0	0	0	0	0	0	0	0	0	1	0	0	0	0	0	0	0	0	0	0	0	0	0	0
fr2590	RPPA09403	0.543213	0.756828	7.92e-05	1.4e-06	TIM13	0	0	0	0	0	0	0	0	0	0	0	0	0	0	1	0	1	0	0	0	0	0	0	0	0	0	0	1	0	0	0	0	0	0	0	0	0	0	0	0
fr2591	RPPA05047	0.319436	0.222755	0.00524484	0.213982	CCL1	0	0	0	0	0	0	1	0	0	0	0	0	0	0	0	0	0	0	0	0	1	0	0	0	0	0	0	0	1	0	0	0	0	0	0	0	0	0	0	0
fr2598	RPPA07607	0.280505	-0.577938	0.0516197	1.29e-05	PDC1	0	0	0	1	0	0	0	0	0	0	0	0	0	0	0	0	0	0	0	0	0	0	0	0	0	0	0	0	0	0	0	0	0	0	0	0	0	0	0	0
fr2600	RPPA04576	-0.34162	0.230545	0.00205689	0.0224328	MNN9	0	1	0	0	0	0	0	0	0	1	0	0	0	0	0	0	0	0	0	0	0	0	0	0	0	0	0	0	0	0	0	0	0	0	0	0	0	0	0	0
fr2609	RPPA11232	0.361004	-0.0274607	0.0108047	1	TMA17	0	0	0	0	0	0	0	0	0	0	0	0	0	0	0	0	0	0	0	0	0	0	0	0	0	1	0	0	0	0	0	0	0	0	0	0	0	0	0	0
fr2616	RPPA06488	0.140681	0.0848763	0.419728	1	TAF14	0	0	0	0	0	1	1	0	0	1	0	0	0	0	0	0	1	0	0	0	1	0	0	0	0	0	0	0	1	0	0	0	0	0	0	0	0	0	0	0
fr2619	RPPA07915	0.178865	0.750976	0.438871	2.84e-06	RRP17	0	0	0	0	0	0	0	0	0	0	0	0	0	0	0	0	1	0	0	0	0	0	0	0	0	0	0	0	1	0	0	0	0	0	0	1	0	0	0	0
fr262	RPPA07012	-0.148028	1.22374	0.385346	3.57e-08	RRB1	0	0	0	0	0	0	0	0	0	0	0	0	0	0	0	0	1	0	0	0	0	0	0	0	0	0	0	0	0	0	0	0	0	0	0	1	0	0	0	0
fr2621	RPPA07638	0.430948	-1.71263	0.00017096	3.37e-08	PRB1	0	0	0	0	0	0	0	0	0	0	0	0	0	0	0	1	0	0	0	0	0	0	0	0	0	0	0	0	0	0	0	1	1	0	0	0	0	0	0	0
fr2627	RPPA09236	-0.0395868	-0.0783672	1	1	RPL43B	0	0	0	0	0	0	0	1	0	0	0	0	0	0	0	0	0	0	0	0	0	0	0	0	0	0	0	0	0	0	0	0	0	0	0	0	0	0	0	0
fr2633	RPPA07042	0.543497	-0.0547737	1.99e-05	1	END3	0	1	0	0	0	0	0	0	0	0	0	0	0	0	1	0	1	0	1	1	0	1	0	0	0	0	1	1	0	1	0	0	1	0	0	0	0	0	0	0
fr2636	RPPA04293	0.409274	1.89908	0.000215337	1.84e-09	UTP23	0	0	0	0	0	0	0	0	0	0	0	0	0	0	0	0	1	0	0	0	0	0	0	0	0	0	0	0	1	0	0	0	0	0	0	1	0	0	0	0
fr2638	RPPA09596	-0.0323899	0.425378	1	9.88e-05	RPS14B	0	0	0	0	0	0	0	1	0	0	0	0	0	0	0	0	1	0	0	0	0	0	0	0	0	0	0	0	1	0	0	0	0	0	0	1	0	0	0	0
fr2639	RPPA11890	0.104623	-0.290785	1	0.00133624	OCA4	0	0	0	0	0	0	0	0	0	0	0	0	0	0	0	0	0	0	0	0	0	0	0	0	0	1	0	0	0	0	0	0	0	0	0	0	0	0	0	0
fr2641	RPPA10883	1.45916	0.976718	2.45e-08	8.31e-08	YBR030W	0	0	0	0	0	0	0	0	0	0	0	1	0	0	0	0	0	0	0	0	0	0	0	0	0	0	0	0	0	0	0	0	0	0	0	0	0	0	0	0
fr2651	RPPA11788	-0.251215	-0.237861	0.00862005	0.0147675	CWC22	0	0	0	0	0	0	0	0	0	0	0	0	0	0	0	0	0	0	0	0	0	0	0	0	0	0	0	0	1	0	0	0	0	0	0	0	0	0	0	0
fr2654	RPPA05155	-0.719355	-0.757549	3.34e-05	1.57e-05	FUN26	0	0	0	0	0	0	0	0	0	0	0	0	0	0	1	0	0	0	0	0	0	0	0	0	0	0	0	0	0	0	0	0	0	0	0	0	0	0	0	0
fr2658	RPPA05690	-0.112187	-0.934703	0.97213	1.1e-07	SLT2	0	0	0	0	0	0	0	0	0	1	0	0	0	0	0	1	0	0	0	1	0	0	0	0	1	0	1	0	0	0	0	0	0	0	1	0	0	0	0	0
fr2661	RPPA10284	-0.785557	1.17772	2.37e-06	4.44e-08	NOP58	0	0	0	0	0	0	0	0	0	0	0	0	0	0	0	0	1	0	0	0	0	0	0	0	0	0	0	0	1	0	0	0	0	0	0	1	0	0	0	0
fr2662	RPPA04849	0.39681	-0.0906368	0.00042129	1	HSF1	0	0	0	0	0	0	1	0	0	0	0	0	0	0	0	1	1	0	0	0	1	0	0	0	0	0	0	0	1	0	0	0	0	0	0	0	0	0	0	0
fr2663	RPPA08267	-0.972518	0.0888387	2.81e-07	1	ROT2	0	0	0	0	0	0	0	0	0	0	0	0	0	0	0	0	0	0	0	1	0	0	0	0	0	0	0	0	0	0	0	0	0	0	0	0	0	0	0	0
fr2666	RPPA06393	0.120946	0.194916	0.512737	1	PRR1	1	0	0	0	0	0	1	0	0	0	0	0	0	0	0	0	0	0	0	0	0	0	0	0	0	0	0	0	1	0	0	0	0	0	1	0	0	0	0	0
fr2667	RPPA09538	0.121369	1.81613	1	7.05e-10	RRP1	0	0	0	0	0	0	0	0	0	0	0	0	0	0	0	0	1	0	0	0	0	0	0	0	0	0	0	0	1	0	0	0	0	0	0	1	0	0	0	0
fr267	RPPA10831	0.59515	-0.143296	6.4e-05	0.263232	PHB2	0	0	0	0	0	0	0	0	1	0	0	0	0	0	0	0	0	0	0	0	0	0	0	0	0	0	0	0	0	0	0	0	0	0	0	0	0	0	0	0
fr2674	RPPA05758	-0.281652	0.29351	0.0188105	0.00664502	CCA1	0	0	0	0	0	0	0	0	0	0	0	0	0	0	0	0	0	0	0	0	0	0	0	0	0	0	0	0	1	0	0	0	0	0	0	0	0	0	0	0
fr2680	RPPA09736	0.0670123	-0.351292	1	0.000458593	YNL155W	0	0	0	0	0	0	0	0	0	0	0	0	0	0	0	0	0	0	0	0	0	0	0	0	0	1	0	0	0	0	0	0	0	0	0	0	0	0	0	0
fr2681	RPPA09131	0.571667	0.324111	8.18e-05	0.00113952	BCS1	0	0	0	1	0	0	0	0	0	0	0	0	0	0	0	0	1	0	0	0	0	0	0	0	0	0	0	0	0	0	0	0	0	0	0	0	1	0	0	0
fr2694	RPPA09212	-0.00394425	-0.124172	1	1	YDR357C	0	0	0	0	0	0	0	0	0	0	0	0	0	0	0	0	0	0	0	0	0	0	0	0	0	1	0	0	0	0	0	0	0	0	0	0	0	0	0	0
fr2697	RPPA12156	0.376662	-0.298738	0.000452509	0.000625083	LSB3	0	0	0	0	0	0	0	0	0	0	0	0	0	0	0	0	1	0	1	0	0	0	0	0	0	0	0	0	0	0	0	0	0	0	0	0	0	0	0	0
fr27	RPPA09029	0.182653	-0.361705	0.130118	0.00325571	MDM1	0	0	0	0	0	0	0	0	0	0	0	0	0	0	0	0	1	0	0	0	0	0	0	0	0	0	0	0	0	0	0	0	0	0	0	0	0	0	0	0
fr2704	RPPA10774	-0.480904	0.121769	0.0077897	0.80678	FMP29	0	0	0	0	0	0	0	0	0	0	0	0	0	0	0	0	0	0	0	0	0	0	0	0	0	1	0	0	0	0	0	0	0	0	0	0	0	0	0	0
fr2709	RPPA05887	-1.32872	-0.768683	3.23e-08	2.8e-06	YDL173W	0	0	0	0	0	0	0	0	0	0	0	0	0	0	0	0	0	0	0	0	0	0	0	0	0	1	0	0	0	0	0	0	0	0	0	0	0	0	0	0
fr271	orf_5716	-0.0686754	-0.030474	1	1	DCD1	0	0	0	0	0	0	0	0	0	0	0	0	0	0	0	0	0	0	0	0	0	0	0	0	0	0	0	0	0	0	0	0	0	0	0	0	0	0	0	1
fr2711	orf_23413	-0.0310318	0.402394	1	0.00379398	YKR104W	0	0	0	0	0	0	0	0	0	0	0	0	0	0	1	0	0	0	0	0	0	0	0	0	0	0	0	0	0	0	0	0	0	0	0	0	0	0	0	0
fr2713	RPPA08096	-0.213579	-0.35212	0.0297118	0.00042745	DID4	0	0	0	0	0	0	0	0	0	0	0	0	0	0	1	0	0	0	0	0	0	0	0	0	0	0	0	0	0	1	0	1	0	0	0	0	0	0	0	0
fr2715	RPPA05947	-0.380575	-0.603536	0.0374098	0.00081351	TEL1	0	0	0	0	0	1	0	0	0	1	0	0	0	0	0	1	1	0	0	0	0	0	0	0	0	0	0	0	0	0	0	0	0	0	0	0	0	0	0	0
fr2716	RPPA11760	-1.68814	-2.50498	2.49e-07	6.05e-10	PMU1	0	0	0	0	0	0	0	0	0	0	0	0	0	0	0	0	0	0	0	0	0	0	0	0	0	1	0	0	0	0	0	0	0	0	0	0	0	0	0	0
fr2721	RPPA06729	0.077888	-0.922395	1	3.76e-07	UFD4	0	0	0	0	0	0	0	0	0	1	0	0	0	0	0	0	0	0	0	0	0	0	0	0	0	0	0	0	0	0	0	0	0	0	0	0	0	0	0	0
fr2726	RPPA09163	0.391282	0.285084	0.00159276	0.00861343	MUP3	0	0	0	0	0	0	0	0	0	0	0	0	0	0	1	0	0	0	0	0	0	0	0	0	0	0	0	0	0	0	0	0	0	0	0	0	0	0	0	0
fr2727	RPPA11923	-0.0771588	0.315433	1	0.000995617	PRP42	0	0	0	0	0	0	0	0	0	0	0	0	0	0	0	0	0	0	0	0	0	0	0	0	0	0	0	0	1	0	0	0	0	0	0	0	0	0	0	0
fr2730	RPPA08953	-0.327842	0.318557	0.00845885	0.000377376	ORC6	0	0	0	0	0	1	1	0	0	0	0	0	0	0	0	0	1	0	0	0	0	0	0	0	0	0	0	0	1	0	0	0	0	0	0	0	0	0	0	0
fr2732	orf_9882	0.00222081	-0.99025	1	3.44e-06	DAK1	0	0	0	0	0	0	0	0	0	0	0	0	0	0	0	1	0	0	0	0	0	0	0	0	0	0	0	0	0	0	0	0	0	0	0	0	0	0	0	0
fr2738	RPPA09485	0.00460978	0.0364627	1	1	YPR089W	0	0	0	0	0	0	0	0	0	0	0	0	0	0	0	0	0	0	0	0	0	0	0	0	0	1	0	0	0	0	0	0	0	0	0	0	0	0	0	0
fr2740	RPPA12159	-0.119259	0.00663038	1	1	RLF2	0	0	0	0	0	1	1	0	0	0	0	0	0	0	0	0	1	0	0	0	0	0	0	0	0	0	0	0	1	0	0	0	0	0	0	0	0	0	0	0
fr2742	RPPA07464	-0.374163	1.18623	0.000551939	3.75e-08	NOG2	0	0	0	0	0	0	0	0	0	0	0	0	0	0	1	0	1	0	0	0	0	0	0	0	0	0	0	0	0	0	0	0	0	0	0	1	0	0	0	0
fr2745	RPPA10418	0.0428032	0.239269	1	0.131213	AFG2	0	0	0	0	0	0	0	0	0	0	0	0	0	0	0	0	0	0	0	0	0	0	0	0	0	0	0	0	0	0	0	0	0	0	1	0	0	0	0	0
fr2751	RPPA09863	-0.0117871	0.112853	1	1	SPT4	0	0	0	0	0	1	1	0	0	0	0	0	0	0	0	0	1	0	0	0	0	0	0	0	0	0	0	0	1	0	0	0	0	0	0	0	0	0	0	0
fr2754	orf_24377	-0.142576	-0.220492	1	1	VPS55	0	0	0	0	0	0	0	0	0	0	0	0	0	0	1	0	0	0	0	0	0	0	0	0	0	0	0	0	0	1	0	0	0	0	0	0	0	0	0	0
fr276	RPPA08083	-0.633106	-0.304576	9.21e-05	0.466668	MYO1	0	1	0	0	0	0	0	0	0	0	0	0	0	0	0	0	1	0	1	0	1	0	0	0	0	0	0	0	0	0	0	0	0	0	0	0	0	0	0	0
fr2769	RPPA11913	-0.838913	-0.357182	1.08e-06	0.00029507	QCR2	0	0	0	1	1	0	0	0	0	0	0	0	0	0	0	0	0	0	0	0	0	0	0	0	0	0	0	0	0	0	0	0	0	0	0	0	1	0	0	0
fr2772	RPPA06758	-0.116106	0.137974	1	0.335882	NAM8	0	0	0	0	0	0	0	0	0	0	0	0	0	0	0	0	0	0	0	0	0	0	0	0	0	0	0	0	1	0	0	0	0	0	0	0	0	0	0	0
fr2792	RPPA09765	-0.225632	-0.344112	0.0910284	0.00366411	HIR1	0	0	0	0	0	1	1	0	0	0	0	0	0	0	0	0	1	0	0	0	0	0	0	0	0	0	0	0	1	0	0	0	0	0	0	0	0	0	0	0
fr2796	RPPA05193	-0.18583	-0.308781	0.132676	0.00489737	YPT52	0	0	0	0	0	0	0	0	0	0	0	0	0	0	1	0	0	0	0	0	0	0	0	0	0	0	0	1	0	1	0	0	0	0	0	0	0	0	0	0
fr2800	RPPA07707	1.33116	1.04193	3.83e-08	3.49e-07	NRD1	0	0	0	0	0	0	1	0	0	0	0	0	0	0	0	0	0	0	0	0	0	0	0	0	0	0	0	0	1	0	0	0	0	0	0	0	0	0	0	0
fr2805	RPPA06178	0.0992965	-0.157696	1	0.263006	COQ2	0	0	0	0	0	0	0	0	0	0	0	0	0	0	0	0	0	0	0	0	0	0	0	0	0	0	0	0	0	0	0	0	0	0	0	0	0	0	1	0
fr2808	orf_20561	-0.232286	0.0668772	0.013916	1	KIN4	0	0	0	0	0	0	0	0	0	1	0	0	0	0	0	0	0	0	0	0	1	0	0	0	0	0	0	0	0	0	0	0	0	0	0	0	0	0	0	0
fr2813	RPPA07786	0.452748	-0.281247	0.000153676	0.00206924	ALG11	0	0	1	0	0	0	0	0	0	1	0	1	0	0	0	0	0	0	0	0	0	0	0	0	0	0	0	0	0	0	0	0	0	0	0	0	0	0	0	0
fr2819	RPPA06021	0.249891	0.470201	0.00491464	4.84e-05	GCN20	0	0	0	0	0	0	0	1	0	0	0	0	0	0	0	0	0	0	0	0	0	0	0	0	0	0	0	0	0	0	0	0	0	0	0	0	0	0	0	0
fr282	RPPA06406	-0.488843	0.92159	0.00229107	1.88e-07	NAN1	0	0	0	0	0	0	1	0	0	0	0	0	0	0	0	0	1	0	0	0	0	0	0	0	0	0	0	0	1	0	0	0	0	0	0	1	0	0	0	0
fr2824	RPPA05029	0.101681	1.10944	1	1.66e-07	CNS1	0	0	0	0	0	0	0	0	1	0	0	0	0	0	0	0	0	0	0	0	0	0	0	0	0	0	0	0	0	0	0	0	0	0	0	0	0	0	0	0
fr2827	RPPA07447	-0.171823	-0.102819	0.194337	1	ISA2	0	0	0	0	0	0	0	0	0	0	0	0	0	1	1	0	0	0	0	0	0	0	0	0	0	0	0	0	0	0	0	0	0	0	1	0	0	1	1	0
fr2832	RPPA11785	-0.795104	0.118722	1.72e-06	0.518159	RPB5	0	0	0	0	0	0	1	0	0	0	0	0	0	0	0	0	0	0	0	0	0	0	0	0	0	0	0	0	1	0	0	0	0	0	0	0	0	0	0	0
fr2833	RPPA06856	0.0961841	-0.0745301	1	1	YKL207W	0	0	0	0	0	0	0	0	0	0	0	0	0	0	0	0	0	0	0	0	0	0	0	0	0	1	0	0	0	0	0	0	0	0	0	0	0	0	0	0
fr2834	RPPA05218	0.205168	-0.358353	0.167513	0.000153243	YMR262W	0	0	0	0	0	0	0	0	0	0	0	0	0	0	0	0	0	0	0	0	0	0	0	0	0	1	0	0	0	0	0	0	0	0	0	0	0	0	0	0
fr2835	RPPA10798	-0.941842	0.690018	2.88e-07	2.35e-06	PUT4	0	0	0	0	0	0	0	0	0	0	1	0	0	0	1	0	0	0	0	0	0	0	0	0	0	0	0	0	0	0	0	0	0	0	0	0	0	0	0	0
fr2840	RPPA07544	0.122257	-0.266425	1	0.0253749	CUS1	0	0	0	0	0	0	0	0	0	0	0	0	0	0	0	0	0	0	0	0	0	0	0	0	0	0	0	0	1	0	0	0	0	0	0	0	0	0	0	0
fr2845	RPPA09436	-2.25044	-0.489869	7.63e-10	3.16e-05	FSF1	0	0	0	0	0	0	0	0	0	0	0	0	0	0	0	0	0	0	0	0	0	0	0	0	0	1	0	0	0	0	0	0	0	0	0	0	0	0	0	0
fr2850	RPPA10169	-0.0314937	-0.337495	1	0.00226153	LEU5	0	0	0	0	0	0	0	0	0	0	0	0	0	0	1	0	0	0	0	0	0	0	0	0	0	0	0	0	0	0	0	0	0	0	0	0	0	0	0	0
fr2852	RPPA09023	-0.467188	0.0328805	0.00151289	1	RPL9B	0	0	0	0	0	0	0	1	0	0	0	0	0	0	0	0	0	0	0	0	0	0	0	0	0	0	0	0	0	0	0	0	0	0	0	0	0	0	0	0
fr2853	RPPA05467	0.0917238	-0.328304	1	0.000404099	SUB1	0	0	0	0	0	0	1	0	0	0	0	0	0	0	0	0	0	0	0	0	0	0	0	0	0	0	0	0	1	0	0	0	0	0	0	0	0	0	0	0
fr2858	orf_10909	-0.61552	-0.602194	1.38e-05	6.99e-06	HIS6	0	0	0	0	0	0	0	0	0	0	1	0	0	0	0	0	0	0	0	0	0	0	0	0	0	0	0	0	0	0	0	0	0	0	0	0	0	0	0	0
fr2862	RPPA12111	0.0687495	0.0535147	1	1	NTA1	0	0	0	0	0	0	0	0	0	1	0	0	0	0	0	0	0	0	0	0	0	0	0	0	0	0	0	0	0	0	0	1	0	0	0	0	0	0	0	0
fr2866	RPPA05945	0.618195	-0.0451773	1.58e-05	1	ARP3	0	0	0	0	0	0	0	0	0	0	0	0	0	0	0	0	1	0	1	0	0	0	0	0	0	0	0	0	0	0	0	0	0	0	0	0	0	0	0	0
fr2867	orf_12515	0.181985	0.178783	0.0484605	0.0522761	ERS1	0	0	0	0	0	0	0	0	0	0	0	0	0	0	1	0	0	0	0	0	0	0	0	0	0	0	0	0	0	0	0	0	0	0	0	0	0	0	0	0
fr2868	RPPA04875	0.079639	1.45618	1	3.56e-09	SMM1	0	0	0	0	0	0	0	0	0	0	0	0	0	0	0	0	0	0	0	0	0	0	0	0	0	0	0	0	1	0	0	0	0	0	0	0	0	0	0	0
fr2870	RPPA10962	-0.497886	-0.450646	4.21e-05	0.000106499	SFA1/FLD1	0	0	0	0	0	0	0	0	0	0	0	0	0	0	0	0	0	0	0	0	0	0	0	0	0	0	0	0	0	0	0	0	0	0	0	0	0	1	0	0
fr2871	RPPA07985	0.0432036	-0.313365	1	0.000602543	YAK1	0	0	0	0	0	0	0	0	0	1	0	0	0	0	0	0	0	0	0	0	0	0	0	0	0	0	0	0	0	0	0	0	0	0	0	0	0	0	0	0
fr2876	RPPA11431	-0.241412	-0.386948	0.0351427	0.00118885	VPS62	0	0	0	0	0	0	0	0	0	0	0	0	0	0	1	0	0	0	0	0	0	0	0	0	0	0	0	0	0	0	0	0	0	0	0	0	0	0	0	0
fr2881	RPPA04865	0.360004	0.399773	0.000661118	0.000160994	NOP53	0	0	0	0	0	0	0	0	0	0	0	0	0	0	1	0	1	0	0	0	0	0	0	0	0	0	0	0	1	0	0	0	0	0	0	1	0	0	0	0
fr2883	RPPA10920	-0.904115	-1.03147	1.84e-06	1.08e-07	BIM1	0	0	0	0	0	0	0	0	0	0	0	0	0	0	1	0	1	0	1	0	1	0	0	0	0	0	0	0	0	0	0	0	0	0	0	0	0	0	0	0
fr2884	RPPA12105	0.699938	-0.363355	0.000140594	0.00326431	NRG1	0	0	1	0	0	0	1	0	0	0	0	0	0	0	0	0	0	0	0	0	0	0	1	0	0	0	1	0	1	0	0	0	0	0	0	0	0	0	0	0
fr2888	RPPA11766	0.461716	0.782735	0.000104076	2.95e-06	ERV41	0	0	0	0	0	0	0	0	0	0	0	0	0	0	1	0	0	0	0	0	0	0	0	0	0	0	0	0	0	1	0	0	0	0	0	0	0	0	0	0
fr2892	RPPA07813	0.202177	0.0972997	0.0361731	1	EMI1	0	0	0	0	0	0	1	0	0	0	0	0	0	0	0	0	0	0	0	0	0	0	0	0	0	0	0	0	1	0	0	0	1	0	0	0	0	0	0	0
fr2894	orf_24501	-0.114526	-0.0230907	0.957405	1	RSC58	0	0	0	0	0	1	1	0	0	0	0	0	0	0	0	0	1	0	0	0	1	0	0	0	0	0	0	0	1	0	0	0	0	0	0	0	0	0	0	0
fr2895	orf_2577	1.16768	2.25075	2.06e-07	5.28e-10	SSS1	0	0	0	0	0	0	0	0	0	0	0	0	0	0	1	0	0	0	0	0	0	0	0	0	0	0	0	0	0	0	0	0	0	0	0	0	0	0	0	0
fr290	RPPA06809	-0.303534	-0.608811	0.00317179	2.5e-06	HDA2	0	0	0	0	0	1	1	0	0	1	0	0	0	0	0	0	1	0	0	0	0	0	0	0	0	0	0	0	1	0	0	0	0	0	0	0	0	0	0	0
fr2900	RPPA08773	-1.25014	-0.496943	2.91e-07	5.87e-05	ACN9	0	0	1	0	0	0	0	0	0	0	0	0	0	0	0	0	0	0	0	0	0	0	0	0	0	0	0	0	0	0	0	0	0	0	0	0	0	0	0	0
fr2901	RPPA07965	-0.715042	-0.825037	4.04e-06	3.84e-07	SRS2	0	0	0	0	0	1	0	0	0	0	0	0	0	0	0	1	0	0	0	0	0	0	0	0	0	0	0	0	0	0	0	0	0	0	0	0	0	0	0	0
fr2902	RPPA10416	1.15055	0.996962	9.74e-07	3.13e-07	ECM19	0	0	0	0	0	0	0	0	0	0	0	0	0	0	0	0	0	0	0	1	0	0	0	0	0	0	0	0	0	0	0	0	0	0	0	0	0	0	0	0
fr2904	RPPA10287	-0.357041	-0.139519	0.00299399	0.18529	VAN1	0	0	0	0	0	0	0	0	0	1	0	0	0	0	0	0	0	0	0	0	0	0	0	0	0	0	0	0	0	0	0	0	0	0	0	0	0	0	0	0
fr291	RPPA10686	-0.207681	-0.530958	0.0122753	2.48e-05	ORM1	0	0	0	0	0	0	0	0	0	0	0	0	0	0	0	1	0	0	0	0	0	0	0	0	0	0	0	0	0	0	0	0	0	0	1	0	0	0	0	0
fr2910	RPPA07033	-1.27651	-1.37502	4.23e-08	5.71e-09	YCR061W	0	0	0	0	0	0	0	0	0	0	0	0	0	0	0	0	0	0	0	0	0	0	0	0	0	0	1	0	0	0	0	0	0	0	0	0	0	0	0	0
fr2914	orf_21548	-0.659111	0.261242	4.58e-06	0.00359805	IDP2	0	0	1	0	0	0	0	0	0	0	1	0	0	0	0	0	0	0	0	0	0	0	0	0	0	0	0	0	0	0	0	0	0	0	0	0	0	0	0	0
fr292	RPPA10186	0.106054	0.74749	1	2.94e-06	SME1	0	0	0	0	0	0	0	0	0	0	0	0	0	0	0	0	0	0	0	0	0	0	0	0	0	0	0	0	1	0	0	0	0	0	0	0	0	0	0	0
fr2923	RPPA04125	-0.141659	0.132464	1	0.712462	APM2	0	0	0	0	0	0	0	0	0	0	0	0	0	0	1	0	0	0	0	0	0	0	0	0	0	0	0	0	0	1	0	0	0	0	0	0	0	0	0	0
fr2925	RPPA04796	0.459971	0.295332	0.000241795	0.00166266	ALG9	0	0	0	0	0	0	0	0	0	1	0	0	0	0	0	0	0	0	0	0	0	0	0	0	0	0	0	0	0	0	0	0	0	0	0	0	0	0	0	0
fr2929	RPPA08183	0.021103	-0.310681	1	0.0527209	NAS2	0	0	0	0	0	0	0	0	0	0	0	0	0	0	0	0	0	0	0	0	0	0	0	0	0	0	0	0	0	0	0	1	0	0	0	0	0	0	0	0
fr293	RPPA11589	0.652653	-0.505452	1.03e-05	4.44e-05	ARC15	0	0	0	0	0	0	0	0	0	0	0	0	0	0	0	0	1	0	1	0	0	0	0	0	0	0	0	0	0	0	0	0	0	0	0	0	0	0	0	0
fr2936	RPPA05714	-1.00929	-0.338762	4.79e-07	0.00114414	TUB1	1	0	0	0	0	0	0	0	0	0	0	0	0	0	1	0	1	1	1	0	1	0	0	1	0	0	0	0	0	0	0	0	0	0	0	0	0	0	0	0
fr2959	RPPA09468	-0.0257772	-0.465514	1	9.6e-05	CTI6	0	0	0	0	0	1	1	0	0	1	0	0	0	0	0	0	1	0	0	0	0	0	0	0	0	0	0	0	0	0	0	0	0	0	0	0	0	0	0	0
fr296	RPPA11910	0.424634	0.265198	0.000613142	0.0739848	GPI11	0	0	0	0	0	0	0	0	0	1	0	1	0	0	0	0	0	0	0	0	0	0	0	0	0	0	0	0	0	0	0	0	0	0	0	0	0	0	0	0
fr2965	RPPA09708	-1.26752	-0.122211	1.26e-07	0.368218	DPB9	0	0	0	0	0	0	0	0	0	0	0	0	0	0	0	0	1	0	0	0	0	0	0	0	0	0	0	0	1	0	0	0	0	0	0	1	0	0	0	0
fr297	RPPA10924	-0.40587	-0.1531	0.000634354	0.0647655	NUC1	0	0	0	0	0	1	0	0	0	0	0	0	0	0	0	0	1	0	0	0	0	0	0	0	0	0	0	0	1	0	0	0	0	0	0	1	0	0	0	0
fr2976	orf_15060	-0.0907373	-0.0381136	1	1	Q8TGJ8_YEAS T	0	0	0	0	0	0	0	0	0	0	0	0	0	0	0	0	0	0	0	0	0	0	0	0	0	1	0	0	0	0	0	0	0	0	0	0	0	0	0	0
fr2988	orf_4700	-0.0838443	0.00820916	1	1	POL3	0	0	0	0	0	0	0	0	0	0	0	0	0	0	0	1	0	0	0	0	0	0	0	0	0	0	0	0	0	0	0	0	0	0	0	0	0	0	0	0
fr2989	RPPA07469	-0.248374	0.386929	0.0294498	0.00187474	PRP19	0	0	0	0	0	0	0	0	0	0	0	0	0	0	0	0	0	0	0	0	0	0	0	0	0	0	0	0	1	0	0	1	0	0	0	0	0	0	0	0
fr2991	orf_12595	0.267823	0.268387	0.00796718	0.00302502	YAP3	0	0	0	0	0	0	1	0	0	0	0	0	0	0	0	0	0	0	0	0	0	0	0	0	0	0	0	0	1	0	0	0	0	0	0	0	0	0	0	0
fr2994	RPPA09701	0.0942499	-0.155038	1	0.501582	MGS1	0	0	0	0	0	1	0	0	0	0	0	0	0	0	0	1	0	0	0	0	0	0	0	0	0	0	0	0	0	0	0	0	0	0	0	0	0	0	0	0
fr2996	orf_9370	0.706527	0.387297	2.7e-05	0.000814602	PTC7	0	0	0	0	0	0	0	0	0	0	0	0	0	0	0	0	0	0	0	0	0	0	0	0	0	1	0	0	0	0	0	0	0	0	0	0	0	0	0	0
fr300	orf_3140	-0.721975	-1.08806	6.24e-06	3.46e-06	CAR2	0	0	0	0	0	0	0	0	0	0	1	0	0	0	0	0	0	0	0	0	0	0	0	0	0	0	0	0	0	0	0	0	0	0	0	0	0	0	0	0
fr301	RPPA07133	-0.493299	-0.344857	7.71e-05	0.000404163	SMC3	0	0	0	0	0	0	0	0	0	0	0	0	0	0	0	0	1	0	0	0	1	0	0	1	0	0	0	0	0	0	0	0	1	0	0	0	0	0	0	0
fr3011	RPPA09240	0.489935	1.04582	0.000410975	7.76e-07	PRY2	0	0	0	0	0	0	0	0	0	0	0	0	0	0	0	0	0	0	0	0	0	0	0	0	0	1	0	0	0	0	0	0	0	0	0	0	0	0	0	0
fr3012	RPPA12044	-0.291531	-0.58789	0.00141501	9.32e-05	FAD1	0	0	0	0	0	0	0	0	0	0	0	0	0	1	0	0	0	0	0	0	0	0	0	0	0	0	0	0	0	0	0	0	0	0	0	0	0	0	1	0
fr3013	RPPA04057	0.0945187	-0.351775	1	0.000698319	CDC48	0	0	0	0	0	0	0	0	0	0	0	0	0	0	1	0	0	0	0	0	1	0	0	0	0	0	0	1	0	1	0	1	0	0	0	0	0	0	0	0
fr3014	orf_5876	-0.115905	1.72482	1	1.58e-09	FPR4	0	0	0	0	0	1	1	0	0	1	0	0	0	0	0	0	1	0	0	0	0	0	0	0	0	0	0	0	1	0	0	0	0	0	0	1	0	0	0	0
fr3019	RPPA06992	0.826537	0.248017	4.41e-06	0.0389881	RUP1	0	0	0	0	0	0	0	0	0	1	0	0	0	0	0	0	0	0	0	0	0	0	0	0	0	0	0	0	0	0	0	0	0	0	0	0	0	0	0	0
fr302	orf_5268	-0.10329	-0.132287	1	1	DBP5	0	0	0	0	0	0	0	1	0	0	0	0	0	0	1	0	0	0	0	0	0	0	0	0	0	0	0	0	0	0	0	0	0	0	0	0	0	0	0	0
fr3026	RPPA05836	1.45304	-0.151888	3.74e-08	0.949015	MET14	0	0	0	0	0	0	0	0	0	0	1	0	0	0	0	0	0	0	0	0	0	0	0	0	0	0	0	0	0	0	0	0	0	0	1	0	0	0	0	0
fr3028	RPPA10159	0.523427	0.131056	2.37e-05	0.424392	YOR164C	0	0	0	0	0	0	0	0	0	0	0	0	0	0	0	0	0	0	0	0	0	0	0	0	0	1	0	0	0	0	0	0	0	0	0	0	0	0	0	0
fr3030	RPPA09203	1.62009	0.55215	6.12e-08	0.00238156	STE6	0	0	0	0	0	0	0	0	0	0	0	0	0	0	1	0	0	0	0	0	0	0	0	0	0	0	0	0	0	0	0	0	0	0	0	0	0	0	0	0
fr3035	orf_19953	-0.939151	-0.297593	9.3e-05	0.0295432	ACC1	0	0	0	0	0	0	0	0	0	0	0	1	0	0	1	0	1	1	0	0	0	0	0	0	0	0	0	1	0	0	0	0	0	0	0	0	0	0	0	0
fr3037	RPPA07822	-0.160517	0.0817092	0.438615	1	CSE1	0	0	0	0	0	0	0	0	0	0	0	0	0	0	1	0	0	0	0	0	0	0	0	0	0	0	0	0	0	0	0	0	0	0	0	0	0	0	0	0
fr305	RPPA06756	-1.29431	-2.13423	6.23e-08	7.42e-10	CAR2	0	0	0	0	0	0	0	0	0	0	1	0	0	0	0	0	0	0	0	0	0	0	0	0	0	0	0	0	0	0	0	0	0	0	0	0	0	0	0	0
fr3052	RPPA08288	-0.379733	-0.870232	0.0007636	3.22e-06	YDR090C	0	0	0	0	0	0	0	0	0	0	0	0	0	0	0	0	0	0	0	0	0	0	0	0	0	1	0	0	0	0	0	0	0	0	0	0	0	0	0	0
fr3058	RPPA07186	-0.265854	0.842081	0.00626482	3.65e-07	RPO31	0	0	0	0	0	0	1	0	0	0	0	0	0	0	0	0	0	0	0	0	0	0	0	0	0	0	0	0	1	0	0	0	0	0	0	0	0	0	0	0
fr306	RPPA10438	-0.204275	0.403023	0.0806079	0.000357692	GCD7	0	0	0	0	0	0	0	1	0	0	0	0	0	0	0	0	0	0	0	0	0	0	0	0	0	0	0	0	0	0	0	0	0	0	0	0	0	0	0	0
fr3065	RPPA08018	-1.94094	-0.517873	1.02e-07	2.98e-05	DAL3	0	0	0	0	0	0	0	0	0	0	0	0	0	0	0	0	0	0	0	0	0	0	0	0	0	0	0	0	0	0	0	0	0	0	0	0	0	1	0	0
fr3067	RPPA07315	0.23536	-0.112483	0.0230346	0.732118	FBA1	0	0	1	0	0	0	0	0	0	0	0	0	0	0	0	0	0	0	0	0	0	0	0	0	0	0	0	0	0	0	0	0	0	0	0	0	0	0	0	0
fr3072	RPPA06653	0.545142	0.353965	0.000281682	0.000361158	URA6	0	0	0	0	0	0	0	0	0	0	0	0	1	0	0	0	0	0	0	0	0	0	0	0	0	0	0	0	0	0	0	0	0	0	0	0	0	1	0	0
fr3081	RPPA06307	0.959784	0.76365	7.99e-07	5.12e-06	MRPL9	0	0	0	0	0	0	0	1	0	0	0	0	0	0	0	0	1	0	0	0	0	0	0	0	0	0	0	0	0	0	0	0	0	0	0	1	0	0	0	0
fr3084	RPPA11864	-0.036514	-0.288793	1	0.0200581	ALY2	0	0	0	0	0	0	0	0	0	0	0	0	0	0	0	0	0	0	0	0	0	0	0	0	0	1	0	0	0	0	0	0	0	0	0	0	0	0	0	0
fr3086	RPPA06181	0.0414438	0.0179053	1	1	TFG2	0	0	0	0	0	0	1	0	0	0	0	0	0	0	0	0	0	0	0	0	0	0	0	0	0	0	0	0	1	0	0	0	0	0	0	0	0	0	0	0
fr3087	RPPA11539	0.195501	0.151551	0.0932782	0.10672	CSM1	0	0	0	0	0	1	0	0	0	0	0	0	0	0	0	0	1	0	0	0	1	0	0	1	0	0	0	0	0	0	0	0	0	0	1	0	0	0	0	0
fr3088	RPPA08258	-0.847492	-0.423401	9.88e-07	5.66e-05	ERG11	0	0	0	0	0	0	0	0	0	0	0	1	0	0	0	0	0	0	0	0	0	0	0	0	0	0	0	0	0	0	0	0	0	0	0	0	0	0	0	0
fr3091	RPPA09017	0.177481	-0.365824	0.0806037	0.000283883	APN1	0	0	0	0	0	1	0	0	0	0	0	0	0	0	0	1	1	0	0	0	0	0	0	0	0	0	0	0	0	0	0	0	0	0	0	0	0	0	0	0
fr3092	RPPA06513	-0.895455	-0.680572	2.39e-05	0.00013381	SWI5	0	0	0	0	0	0	1	0	0	0	0	0	0	0	0	0	0	0	0	0	1	0	0	0	0	0	0	0	1	0	0	0	0	0	0	0	0	0	0	0
fr3093	RPPA04358	0.200919	0.711546	0.0581161	1.63e-05	CKB2	0	0	0	0	0	0	1	0	0	1	0	0	0	0	0	1	0	0	0	0	1	0	0	0	0	0	1	0	1	0	1	0	0	0	0	0	0	0	0	0
fr3094	orf_22373	-0.171074	-0.442531	1	0.0141544	BUR6	0	0	0	0	0	0	1	0	0	0	0	0	0	0	0	0	0	0	0	0	0	0	0	0	0	0	0	0	1	0	0	0	0	0	0	0	0	0	0	0
fr3096	RPPA05211	0.282961	0.14884	0.00376996	0.383349	PHO23	0	0	0	0	0	1	0	0	0	1	0	0	0	0	0	0	1	0	0	0	0	0	0	0	0	0	0	0	0	0	0	0	0	0	0	0	0	0	0	0
fr3099	RPPA04483	-0.575889	-0.327098	0.00202509	0.0122259	SMB1	0	0	0	0	0	0	0	0	0	0	0	0	0	0	0	0	0	0	0	0	0	0	0	0	0	0	0	0	1	0	0	0	0	0	0	0	0	0	0	0
fr3106	RPPA10390	-0.278947	0.426993	0.0068823	7.95e-05	RPL1A	0	0	0	0	0	0	0	1	0	0	0	0	0	0	0	0	0	0	0	0	0	0	0	0	0	0	0	0	0	0	0	0	0	0	0	0	0	0	0	0
fr3107	RPPA08948	0.269798	0.704596	0.0556546	2.13e-05	MTF2	0	0	0	0	0	0	0	1	0	0	0	0	0	0	0	0	0	0	0	0	0	0	0	0	0	0	0	0	1	0	0	0	0	0	0	0	0	0	0	0
fr3108	RPPA04303	-0.321446	-0.154821	0.0467133	1	PRP18	0	0	0	0	0	0	0	0	0	0	0	0	0	0	0	0	0	0	0	0	0	0	0	0	0	0	0	0	1	0	0	0	0	0	0	0	0	0	0	0
fr3109	RPPA08340	-0.0652891	-0.511132	1	5.44e-05	VPS9	0	0	0	0	0	1	0	0	0	0	0	0	0	0	1	0	1	0	0	0	0	0	0	0	0	0	0	0	0	0	0	0	0	0	0	0	0	0	0	0
fr3111	RPPA11975	-0.38923	-0.0471176	0.000235121	1	SPT14	0	0	0	0	0	0	0	0	0	1	0	1	0	0	0	0	0	0	0	0	0	0	0	0	0	0	0	0	0	0	0	0	0	0	0	0	0	0	0	0
fr3114	RPPA08232	0.677797	0.392166	1.06e-05	0.000227756	RNA14	0	0	0	0	0	0	0	0	0	0	0	0	0	0	0	0	0	0	0	0	0	0	0	0	0	0	0	0	1	0	0	0	0	0	0	0	0	0	0	0
fr3117	RPPA11644	-0.448036	-0.272816	0.000309396	0.0120589	RFC2	0	0	0	0	0	1	0	0	0	0	0	0	0	0	0	1	1	0	0	0	1	0	0	0	0	0	0	0	0	0	0	0	0	0	0	0	0	0	0	0
fr3122	orf_18885	0.0386008	-0.0827661	1	1	PTA1	0	0	0	0	0	0	1	0	0	0	0	0	0	0	0	0	0	0	0	0	0	0	0	0	0	0	0	0	1	0	0	0	0	0	0	0	0	0	0	0
fr3125	RPPA05681	-0.0483424	-0.257018	1	0.00499971	SRB5	0	0	0	0	0	1	1	0	0	0	0	0	0	0	0	0	1	0	0	0	0	0	0	0	0	0	0	0	1	0	0	0	0	0	0	0	0	0	0	0
fr3128	RPPA10956	0.9816	0.272211	2.55e-06	0.00115147	MRPL38	0	0	0	0	0	1	0	1	0	0	0	0	0	0	0	0	1	0	0	0	0	0	0	0	0	0	0	0	0	0	0	0	0	0	0	0	0	0	0	0
fr313	RPPA06583	0.0379748	0.120421	1	0.488536	HRR25	0	0	0	0	0	1	0	0	0	1	0	0	0	0	1	1	1	0	1	0	1	0	0	1	0	0	0	0	0	1	0	0	0	0	0	1	0	0	0	0
fr3130	RPPA10776	-0.622762	-0.00501251	0.000144794	1	RPS15	0	0	0	0	0	0	0	1	0	0	0	0	0	0	1	0	1	0	0	0	0	0	0	0	0	0	0	0	0	0	0	0	0	0	0	1	0	0	0	0
fr3143	RPPA06879	-0.400073	-0.444321	0.000524334	3.86e-05	URE2	0	0	0	0	0	1	0	0	0	1	0	0	0	0	1	0	1	0	0	0	0	0	0	0	0	0	0	0	0	0	0	0	0	0	1	0	0	0	0	0
fr3144	RPPA04710	0.154872	0.249483	0.096398	0.00369899	KTR4	0	0	0	0	0	0	0	0	0	1	0	0	0	0	0	0	0	0	0	0	0	0	0	0	0	0	0	0	0	0	0	0	0	0	0	0	0	0	0	0
fr3158	RPPA08348	-0.257162	-0.0554027	0.0403996	1	MCM1	0	0	0	0	0	1	1	0	0	0	0	0	0	0	0	0	0	0	0	0	0	0	0	0	0	0	0	0	1	0	0	0	0	0	0	0	0	0	0	0
fr316	RPPA04470	0.141029	0.588108	1	8.6e-05	RRP14	0	0	0	0	0	0	0	0	0	0	0	0	0	0	0	0	1	0	0	0	0	0	0	0	0	0	1	0	0	0	0	0	0	0	0	1	0	0	0	0
fr3174	orf_7495	0.10212	-0.0646352	1	1	SPC110	1	0	0	0	0	0	0	0	0	0	0	0	0	0	0	0	1	1	1	0	0	0	0	0	0	0	0	0	0	0	0	0	0	0	0	0	0	0	0	0
fr3177	orf_5283	-0.0823741	0.0692066	1	1	NUP188	0	0	0	0	0	0	0	0	0	0	0	0	0	0	1	0	1	1	0	0	0	0	0	0	0	0	0	0	0	0	0	0	0	0	0	0	0	0	0	0
fr3182	RPPA08277	0.0329923	-0.290294	1	0.0116476	PUP2	0	0	0	0	0	0	0	0	0	0	0	0	0	0	0	1	0	0	0	0	0	0	0	0	0	0	0	0	0	0	0	1	1	0	0	0	0	0	0	0
fr3189	RPPA05875	0.430676	-0.242947	0.000694067	0.0133631	YPR097W	0	0	0	0	0	0	0	0	0	0	0	0	0	0	0	0	0	0	0	0	0	0	0	0	0	1	0	0	0	0	0	0	0	0	0	0	0	0	0	0
fr3194	RPPA11069	-0.520144	-0.431785	6.85e-05	0.000237015	SPP41	0	0	0	0	0	0	1	0	0	0	0	0	0	0	0	0	0	0	0	0	0	0	0	0	0	0	0	0	1	0	0	0	0	0	0	0	0	0	0	0
fr32	RPPA06373	0.672923	-0.623612	2.67e-05	0.000146775	CMP2	1	0	0	0	0	0	0	0	0	0	0	0	0	0	0	0	0	0	0	0	0	0	0	0	1	0	0	0	0	0	1	0	0	0	1	0	0	0	0	0
fr3208	orf_23797	-0.0962205	-0.563054	1	3.6e-05	DPB10	0	0	0	0	0	0	0	0	0	0	0	0	0	0	0	0	1	0	0	0	0	0	0	0	0	0	0	0	1	0	0	0	0	0	0	1	0	0	0	0
fr3210	RPPA07604	0.568028	-0.605933	2.62e-05	1.48e-05	TOS8	0	0	0	0	0	0	1	0	0	0	0	0	0	0	0	0	0	0	0	0	1	0	0	0	0	0	0	0	1	0	0	0	0	0	0	0	0	0	0	0
fr3212	RPPA11234	-0.126389	0.502438	0.448287	2.99e-05	LRP1	0	0	0	0	0	1	0	0	0	0	0	0	0	0	0	1	1	0	0	0	0	0	0	0	0	0	0	0	1	0	0	0	0	0	0	1	0	0	0	0
fr3218	RPPA04990	-0.236626	-0.301529	0.0237869	0.00398354	BUD27	0	1	0	0	0	0	0	0	0	0	0	0	0	0	0	0	0	0	0	0	0	0	0	0	0	0	1	0	0	0	0	0	0	0	0	0	0	0	0	0
fr3231	RPPA09271	-0.166745	-0.233187	0.0580801	0.00774239	ATP4	0	0	0	1	0	0	0	0	0	0	0	0	0	0	1	0	0	0	0	0	0	0	0	0	0	0	0	0	0	0	0	0	0	0	0	0	0	0	1	0
fr3233	RPPA10565	-0.628829	-0.672766	6.18e-05	2.1e-06	GFD2	0	0	0	0	0	0	0	0	0	0	0	0	0	0	0	0	0	0	0	0	0	0	0	0	0	1	0	0	0	0	0	0	0	0	0	0	0	0	0	0
fr3238	RPPA04085	0.289327	0.679803	0.00299463	2.51e-06	CBP3	0	0	0	0	0	0	0	0	0	0	0	0	0	0	0	0	1	0	0	0	0	0	0	0	0	0	0	0	0	0	0	0	0	0	0	0	0	0	0	0
fr324	RPPA05872	-0.377067	0.149494	0.00149917	0.161852	GCD11	0	0	0	0	0	0	0	1	0	0	0	0	0	0	0	0	0	0	0	0	0	0	0	0	0	0	0	0	0	0	0	0	0	0	0	0	0	0	0	0
fr3245	RPPA09709	-0.0820129	-0.493986	1	0.000443945	RUD3	0	0	0	0	0	0	0	0	0	0	0	0	0	0	1	0	0	0	0	0	0	0	0	0	0	0	0	0	0	1	0	0	0	0	0	0	0	0	0	0
fr3247	RPPA04469	0.189253	0.102631	0.0867621	1	HRK1	0	0	0	0	0	0	0	0	0	0	0	0	0	0	0	0	0	0	0	0	0	0	0	0	0	0	0	0	0	0	1	0	0	0	0	0	0	0	0	0
fr3248	RPPA11123	0.125435	0.210206	0.925585	0.0212037	YLR177W	0	0	0	0	0	0	0	0	0	0	0	0	0	0	0	0	0	0	0	0	0	0	0	0	0	1	0	0	0	0	0	0	0	0	0	0	0	0	0	0
fr3249	RPPA06657	-0.0730208	-0.427074	1	0.00119969	MCH4	0	0	0	0	0	0	0	0	0	0	0	0	0	0	1	0	0	0	0	0	0	0	0	0	0	0	0	0	0	0	0	0	0	0	0	0	0	0	0	0
fr3253	RPPA07957	-0.404894	0.12236	0.00537701	0.270188	RPL3	0	0	0	0	0	0	0	1	0	0	0	0	0	0	0	0	1	0	0	0	0	0	0	0	0	0	0	0	0	0	0	0	0	0	0	1	0	0	0	0
fr3254	RPPA08658	0.125804	0.189025	1	0.0987453	PDA1	0	0	0	0	0	0	0	0	0	0	0	0	0	0	0	0	0	0	0	0	0	0	0	0	0	0	0	0	0	0	0	0	0	0	0	0	0	0	0	1
fr326	RPPA09280	0.58067	0.62043	1.68e-05	4.96e-06	MNP1	0	0	0	1	0	0	0	1	0	0	0	0	0	0	0	0	0	0	0	0	0	0	0	0	0	0	0	0	0	0	0	0	0	0	0	0	1	0	0	0
fr3261	RPPA05670	-0.258537	0.127952	0.0136603	1	SUI3	0	0	0	0	0	0	0	1	0	0	0	0	0	0	0	0	0	0	0	0	0	0	0	0	0	0	0	0	0	0	0	0	0	0	0	0	0	0	0	0
fr3266	RPPA08774	-0.0674935	-0.420823	1	0.000107289	ARC19	0	0	0	0	0	0	0	0	0	0	0	0	0	0	0	0	1	0	1	0	0	0	0	0	0	0	0	0	0	0	0	0	0	0	0	0	0	0	0	0
fr3268	RPPA07597	-0.862904	-0.0203345	5.56e-06	1	SCH9	0	0	0	0	0	0	1	0	0	1	0	0	0	0	0	1	0	0	0	0	0	0	0	0	0	0	1	0	1	0	0	0	0	0	1	0	0	0	0	0
fr3269	RPPA04999	0.035579	-0.177037	1	0.100325	KIC1	0	0	0	0	0	0	0	0	0	0	0	0	0	0	0	0	0	0	0	1	0	0	0	0	0	0	1	0	0	0	0	0	0	0	0	0	0	0	0	0
fr327	RPPA07515	-0.035482	0.626392	1	1.03e-05	SSE1/2	0	0	0	0	0	1	0	0	1	0	0	0	0	0	0	0	1	0	0	0	0	0	0	0	0	0	0	0	0	0	0	0	0	0	0	0	0	0	0	0
fr3273	RPPA08993	0.111137	1.14935	1	1.88e-08	DYS1	0	0	0	0	0	0	0	0	0	1	1	0	0	0	0	0	0	0	0	0	0	0	0	0	0	0	0	0	0	0	0	0	0	0	0	0	0	0	0	0
fr3275	RPPA10674	-0.752815	-0.252166	1.68e-05	0.0136192	COX6	0	0	0	1	1	0	0	0	0	0	0	0	0	0	0	0	0	0	0	0	0	0	0	0	0	0	0	0	0	0	0	0	0	0	0	0	0	0	0	0
fr3277	RPPA04054	-0.104528	-0.022502	1	1	REG1	0	0	1	1	0	0	1	0	0	0	0	0	0	0	0	0	0	0	0	0	0	0	0	0	0	0	0	0	1	0	0	1	0	0	0	0	0	0	0	0
fr3285	orf_19790	0.192419	-0.101711	1	1	ARP7	0	0	0	0	0	1	1	0	0	0	0	0	0	0	0	0	1	0	0	0	0	0	0	0	0	0	0	0	1	0	0	0	0	0	0	0	0	0	0	0
fr3287	RPPA08713	0.726297	0.177058	4.02e-06	0.235392	NIF3	0	0	0	0	0	0	0	0	0	0	0	0	0	0	0	0	0	0	0	0	0	0	0	0	0	1	0	0	0	0	0	0	0	0	0	0	0	0	0	0
fr3288	RPPA06472	1.85026	0.340223	1.17e-07	0.00420776	HUL4	0	0	0	0	0	0	0	0	0	1	0	0	0	0	0	0	0	0	0	0	0	0	0	0	0	0	0	0	0	0	0	0	0	0	0	0	0	0	0	0
fr329	RPPA06516	-0.17696	-0.320216	1	0.00161694	ECM21	0	0	0	0	0	0	0	0	0	0	0	0	0	0	0	0	0	0	0	1	0	0	0	0	0	0	0	0	0	0	0	0	0	0	0	0	0	0	0	0
fr3293	RPPA11161	0.0236672	-0.420757	1	6.57e-05	APL6	0	0	0	0	0	0	0	0	0	0	0	0	0	0	1	0	0	0	0	0	0	0	0	0	0	0	0	0	0	1	0	0	0	0	0	0	0	0	0	0
fr3300	RPPA05632	1.37183	2.0758	3.66e-08	6.85e-10	OST3	0	0	0	0	0	0	0	0	0	1	0	0	0	0	0	0	0	0	0	0	0	0	0	0	0	0	0	0	0	0	0	0	0	0	0	0	0	0	0	0
fr3306	orf_6266	0.237598	0.38919	0.0109386	0.000261094	LYS12	0	0	0	0	0	0	0	0	0	0	1	0	0	0	0	0	0	0	0	0	0	0	0	0	0	0	0	0	0	0	0	0	0	0	0	0	0	0	0	0
fr3309	RPPA04283	0.189761	-0.781397	0.0428672	4.23e-07	SWE1	0	0	0	0	0	0	0	0	0	0	0	0	0	0	0	0	0	0	0	0	1	0	0	1	0	0	1	0	0	0	0	0	0	0	0	0	0	0	0	0
fr331	RPPA10980	-0.304902	-0.0810318	0.00254647	1	SFH1	0	0	0	0	0	1	1	0	0	0	0	0	0	0	0	1	1	0	0	0	1	0	0	0	0	0	0	0	1	0	0	0	0	0	0	0	0	0	0	0
fr3310	orf_25436	-1.53858	-0.09426	1.02e-05	1	DOG1	0	0	1	0	0	0	0	0	0	0	0	0	0	0	0	0	0	0	0	0	0	0	0	0	0	0	0	0	0	0	0	0	0	0	0	0	0	0	0	0
fr3313	RPPA11931	0.121237	-0.229458	1	0.00535926	YGL114W	0	0	0	0	0	0	0	0	0	0	0	0	0	0	1	0	0	0	0	0	0	0	0	0	0	0	0	0	0	0	0	0	0	0	0	0	0	0	0	0
fr3315	RPPA08263	0.0160112	-0.189212	1	0.193224	ALD4	0	0	0	0	0	0	0	0	0	0	0	0	0	0	0	0	0	0	0	0	0	0	0	0	0	0	0	0	0	0	0	0	0	0	0	0	0	0	0	1
fr3317	RPPA11192	-0.334842	0.0112752	0.0030144	1	MHP1	0	0	0	0	0	0	0	0	0	0	0	0	0	0	0	0	1	0	1	1	0	0	0	0	0	0	0	0	0	0	0	0	0	0	0	0	0	0	0	0
fr3323	RPPA11248	0.0849852	0.4035	1	6.18e-05	PCC1	1	0	0	0	0	0	1	0	0	0	0	0	0	0	0	0	0	0	0	0	0	0	0	0	0	0	1	0	1	0	0	0	0	0	1	0	0	0	0	0
fr3324	RPPA05854	0.0256872	0.110032	1	0.599342	GLE1	0	0	0	0	0	0	0	0	0	0	0	0	0	0	1	0	0	0	0	0	0	0	0	0	0	0	0	0	0	0	0	0	0	0	0	0	0	0	0	0
fr3331	RPPA07190	0.462641	0.121228	0.000305075	1	BMH2	0	0	1	1	0	0	0	0	0	0	0	0	0	0	0	1	0	0	0	1	1	0	1	0	1	0	1	0	0	0	0	0	1	0	0	0	0	0	0	0
fr3332	RPPA12172	0.158011	0.391902	1	0.000942896	GCD10	0	0	0	0	0	0	0	1	0	0	0	0	0	0	0	0	1	0	0	0	0	0	0	0	0	0	0	0	1	0	0	0	0	0	0	1	0	0	0	0
fr3335	RPPA09374	0.372046	-0.621493	0.000902512	3.56e-06	QRI1	0	0	1	0	0	0	0	0	0	0	0	0	0	0	0	0	0	0	0	0	0	0	0	0	0	0	0	0	0	0	0	0	0	0	0	0	0	0	0	0
fr3338	orf_20690	0.00285281	-0.707355	1	1.49e-05	YKL069W	0	0	0	0	0	0	0	0	0	0	0	0	0	0	0	0	0	0	0	0	0	0	0	0	0	1	0	0	0	0	0	0	0	0	0	0	0	0	0	0
fr3344	RPPA10731	-0.375834	0.151613	0.0026267	0.082657	ATG27	0	0	0	0	0	0	0	0	0	0	0	0	0	0	0	0	1	0	0	0	0	0	0	0	0	0	0	0	0	0	0	0	0	0	0	0	0	0	0	0
fr335	RPPA07762	-0.945964	-1.15938	2.97e-05	5.56e-07	ATS1	0	0	0	0	0	0	0	0	0	0	0	0	0	0	0	0	1	0	1	0	0	1	0	0	0	0	0	0	1	0	0	0	0	0	0	0	0	0	0	0
fr3358	orf_24369	-1.46778	-0.522731	3.79e-08	1.3e-05	ATG12	0	0	0	0	0	0	0	0	0	0	0	0	0	0	1	0	0	0	0	0	0	0	0	0	0	0	0	0	0	0	0	0	0	0	0	0	0	0	0	0
fr3367	RPPA10828	0.349045	0.567648	0.0625713	3.02e-05	GPI1	0	0	0	0	0	0	0	0	0	1	0	1	0	0	0	0	0	0	0	0	0	0	0	0	0	0	0	0	0	0	0	0	0	0	0	0	0	0	0	0
fr3370	orf_25552	0.0386515	-0.249465	1	0.00999701	AUS1	0	0	0	0	0	0	0	0	0	0	0	0	0	0	1	0	0	0	0	0	0	0	0	0	0	0	0	0	0	0	0	0	0	0	0	0	0	0	0	0
fr3371	RPPA05078	-1.27317	-0.624776	5.11e-08	5.93e-06	SNG1	0	0	0	0	0	0	0	0	0	0	0	0	0	0	0	0	0	0	0	0	0	0	0	0	0	0	0	0	0	0	0	0	0	0	1	0	0	0	0	0
fr3372	RPPA11348	-0.291559	-0.313015	0.0101306	0.0411075	SCY1	0	0	0	0	0	0	0	0	0	0	0	0	0	0	0	0	0	0	0	0	0	0	0	0	0	1	0	0	0	0	0	0	0	0	0	0	0	0	0	0
fr3373	RPPA09858	-0.194967	-0.218002	0.18114	0.0144896	NSG1	0	0	0	0	0	0	0	0	0	0	0	1	0	0	0	0	0	0	0	0	0	0	0	0	0	0	0	0	0	0	0	0	0	0	0	0	0	0	0	0
fr3376	RPPA05928	0.234162	0.754965	0.0124941	1.75e-05	RIB2	0	0	0	0	0	0	0	0	0	0	0	0	0	1	0	0	0	0	0	0	0	0	0	0	0	0	0	0	1	0	0	0	0	0	0	0	0	0	0	0
fr3379	RPPA12097	0.131533	-0.157091	0.386692	0.206582	SAS3	0	0	0	0	0	1	1	0	0	1	0	0	0	0	0	0	1	0	0	0	0	0	0	0	0	0	0	0	1	0	0	0	0	0	0	0	0	0	0	0
fr3387	RPPA10648	0.395053	0.23171	0.000204808	0.00392459	LSP1	0	0	0	0	0	0	0	0	0	0	0	0	0	0	1	1	0	0	0	0	0	0	0	0	0	0	0	1	0	1	0	0	0	0	0	0	0	0	0	0
fr3388	orf_1779	-0.0554436	-0.194434	1	0.896588	TPK3	0	0	0	0	0	0	0	0	0	1	0	0	0	0	0	0	0	0	0	0	0	0	0	0	1	0	0	0	0	0	0	0	0	0	0	0	0	0	0	0
fr3389	orf_12417	0.216896	-0.0197422	0.258924	1	RGA2	1	0	0	0	0	0	0	0	0	0	0	0	0	0	0	0	1	0	1	0	0	1	1	0	1	0	1	0	0	0	0	0	0	0	1	0	0	0	0	0
fr3392	RPPA05841	0.0101322	-0.00432561	1	1	CSH1	0	0	0	0	0	0	0	0	0	0	0	1	0	0	0	0	0	0	0	0	0	0	0	0	0	0	0	0	0	0	0	0	0	0	0	0	0	0	0	0
fr3395	RPPA10620	-1.27001	-0.175635	1.12e-07	0.100924	YIL083C	0	0	0	0	0	0	0	0	0	0	0	0	0	0	0	0	0	0	0	0	0	0	0	0	0	0	0	0	0	0	0	0	0	0	0	0	0	0	1	0
fr3397	RPPA08103	-0.508502	-0.648531	4.69e-05	3.44e-05	RAD5	0	0	0	0	0	1	0	0	0	0	0	0	0	0	0	1	1	0	0	0	0	0	0	0	0	0	0	0	0	0	0	0	0	0	0	0	0	0	0	0
fr3401	RPPA10559	0.351375	0.17478	0.0022191	0.0330261	SEC8	0	1	0	0	0	0	0	0	0	0	0	0	0	0	1	0	0	0	0	0	0	1	0	0	0	0	1	1	0	1	0	0	0	0	0	0	0	0	0	0
fr3405	RPPA07177	-0.267065	-0.283877	0.0033384	0.0010872	SET5	0	0	0	0	0	0	0	0	0	0	0	0	0	0	0	0	0	0	0	0	0	0	0	0	0	1	0	0	0	0	0	0	0	0	0	0	0	0	0	0
fr3406	RPPA05848	-0.164283	0.0540766	0.136417	1	SMT3	0	0	0	0	0	0	0	0	0	1	0	0	0	0	0	0	0	0	0	0	0	0	0	0	0	0	0	0	0	0	0	0	0	0	0	0	0	0	0	0
fr341	RPPA05615	-0.343442	-0.89694	0.00619157	1e-06	YNL200C	0	0	0	0	0	0	0	0	0	0	0	0	0	0	0	0	0	0	0	0	0	0	0	0	0	1	0	0	0	0	0	0	0	0	0	0	0	0	0	0
fr342	RPPA04216	-0.366172	1.4342	0.0305376	6.28e-09	YLR003C	0	0	0	0	0	1	0	0	0	0	0	0	0	0	0	0	1	0	0	0	0	0	0	0	0	0	0	0	0	0	0	0	0	0	0	1	0	0	0	0
fr3420	RPPA07296	0.079524	-0.800525	1	3.44e-07	NGR1	0	0	0	0	0	0	0	0	0	0	0	0	0	0	0	0	1	0	0	0	0	0	0	0	0	0	0	0	0	0	0	0	0	0	0	0	0	0	0	0
fr3429	RPPA04598	3.30489	3.4593	7.05e-06	5.05e-11	SIT1	0	0	0	0	0	0	0	0	0	0	0	0	0	0	1	0	0	0	0	0	0	0	0	0	0	0	0	0	0	0	1	0	0	0	0	0	0	0	0	0
fr3431	RPPA05379	0.285646	0.145729	0.00484735	0.180154	SPT5	0	0	0	0	0	1	1	0	0	0	0	0	0	0	0	0	1	0	0	0	0	0	0	0	0	0	0	0	1	0	0	0	0	0	0	0	0	0	0	0
fr3432	RPPA05677	-0.152099	-0.0104768	0.522656	1	SEC1	0	0	0	0	0	0	0	0	0	0	0	0	0	0	1	0	0	0	0	0	0	0	0	0	0	0	0	1	0	1	0	0	0	0	0	0	0	0	0	0
fr3438	RPPA05647	-0.261072	0.281571	0.0319391	0.00659055	RBL2	0	0	0	0	0	0	0	0	1	0	0	0	0	0	0	0	1	0	1	0	0	0	0	0	0	0	0	0	0	0	0	0	0	0	0	0	0	0	0	0
fr3454	RPPA10374	0.185235	-0.125285	0.0407718	0.2672	TSC13	0	0	0	0	0	0	0	0	0	0	0	1	0	0	0	0	0	0	0	0	0	0	0	0	0	0	0	0	0	0	0	0	0	0	0	0	0	0	0	0
fr3459	RPPA11944	0.0428255	-0.281772	1	0.00119505	QNS1	0	0	0	0	0	0	0	0	0	0	0	0	0	1	0	0	0	0	0	0	0	0	0	0	0	0	0	0	0	0	0	0	0	0	0	0	0	0	1	0
fr3462	RPPA09541	-0.771601	-0.451681	4.65e-06	0.00017362	BUD13	0	1	0	0	0	0	0	0	0	0	0	0	0	0	1	0	0	0	0	0	0	0	0	0	0	0	1	0	1	0	0	0	0	0	0	0	0	0	0	0
fr3463	RPPA07804	-0.455615	-0.615544	0.00664197	1.68e-05	MES1	0	0	0	0	0	0	0	1	0	0	1	0	0	0	0	0	0	0	0	0	0	0	0	0	0	0	0	0	1	0	0	0	0	0	0	0	0	0	0	0
fr3465	RPPA07005	-0.110069	-0.501521	1	1.58e-05	SHP1	0	0	1	1	0	1	0	0	0	0	0	0	0	0	0	0	1	0	0	0	0	0	0	0	0	0	0	0	0	0	0	1	1	0	0	0	0	0	0	0
fr3468	RPPA06288	0.134093	0.0110278	0.765882	1	RAS1	0	0	0	0	0	0	0	0	0	0	0	0	0	0	0	0	0	0	0	0	0	0	0	0	1	0	0	0	0	0	0	0	0	0	0	0	0	0	0	0
fr3476	RPPA07341	-1.84531	-0.886459	4.12e-08	1.88e-06	FMP12	0	0	0	0	0	0	0	0	0	0	0	0	0	0	0	0	0	0	0	0	0	0	0	0	0	1	0	0	0	0	0	0	0	0	0	0	0	0	0	0
fr3485	RPPA05214	0.585389	0.262532	1.89e-05	0.00244848	SLD2	0	0	0	0	0	1	0	0	0	0	0	0	0	0	0	0	0	0	0	0	0	0	0	0	0	0	0	0	0	0	0	0	0	0	0	0	0	0	0	0
fr3495	RPPA04276	-0.0665295	-0.0515292	1	1	YIF1	0	0	0	0	0	0	0	0	0	0	0	0	0	0	1	0	0	0	0	0	0	0	0	0	0	0	0	0	0	1	0	0	0	0	0	0	0	0	0	0
fr3497	RPPA07109	-0.188958	0.77849	1	8.78e-06	MAK11	0	0	0	0	0	0	0	0	0	0	0	0	0	0	0	0	1	0	0	0	0	0	0	0	0	0	0	0	1	0	0	0	0	0	0	1	0	0	0	0
fr3500	RPPA06163	-0.103734	-0.353393	1	0.0131096	SHS1	0	1	0	0	0	0	0	0	0	0	0	0	0	0	0	0	0	0	0	0	0	0	0	0	0	0	1	0	0	0	0	0	0	0	0	0	0	0	0	0
fr3503	RPPA04488	0.12543	0.587997	1	0.000102875	STE2	1	0	0	0	0	0	0	0	0	0	0	0	0	0	0	0	0	0	0	0	0	0	0	0	1	0	1	0	0	0	0	0	0	0	1	0	0	0	0	0
fr3504	RPPA10780	0.127612	-0.578555	1	7.75e-05	RMD11	0	0	0	0	0	0	0	0	0	0	0	0	0	0	0	0	0	0	0	0	0	0	0	0	0	1	0	0	0	0	0	0	0	0	0	0	0	0	0	0
fr3505	RPPA11187	-0.0943904	-0.196908	1	0.0253971	CGI121	0	0	0	0	0	1	1	0	0	0	0	0	0	0	0	0	1	0	0	0	0	0	0	0	0	0	0	0	1	0	0	0	0	0	0	0	0	0	0	0
fr3519	RPPA10377	-1.47265	-0.517072	0.000242816	4.35e-05	YFL054C	0	0	0	0	0	0	0	0	0	0	0	0	0	0	1	0	0	0	0	0	0	0	0	0	0	0	0	0	0	0	0	0	0	0	0	0	0	0	0	0
fr352	RPPA06351	-2.24837	-0.119551	9.36e-10	1	ACO1	0	0	1	1	0	0	0	0	0	0	1	0	0	0	0	0	1	0	0	0	0	0	0	0	0	0	0	0	0	0	0	0	0	0	1	0	1	0	1	0
fr3534	RPPA11197	-0.280253	-0.150786	0.00739906	0.227951	ATP18	0	0	0	1	0	0	0	0	0	0	0	0	0	0	1	0	0	0	0	0	0	0	0	0	0	0	0	0	0	0	0	0	0	0	0	0	0	0	1	0
fr3536	RPPA07536	-0.223798	0.258199	0.0245464	0.0282655	PFK26	0	0	1	0	0	0	0	0	0	0	0	0	0	0	0	0	0	0	0	0	0	0	0	0	0	0	0	0	0	0	0	0	0	0	0	0	0	0	0	0
fr3538	RPPA10789	-0.460842	-0.0718446	0.00034595	1	TIF11	0	0	0	0	0	0	0	1	0	0	0	0	0	0	0	0	0	0	0	0	0	0	0	0	0	0	0	0	0	0	0	0	0	0	0	0	0	0	0	0
fr3540	RPPA09252	-1.52995	-0.702213	1.47e-08	1.38e-06	HIS3	0	0	0	0	0	0	0	0	0	0	1	0	0	0	0	0	0	0	0	0	0	0	0	0	0	0	0	0	0	0	0	0	0	0	0	0	0	0	0	0
fr3543	RPPA04776	0.208317	-0.483062	0.0398539	2.31e-05	IFA38	0	0	0	0	0	0	0	0	0	0	0	1	0	0	0	0	0	0	0	0	0	0	0	0	0	0	0	0	0	0	0	0	0	0	0	0	0	0	0	0
fr3547	RPPA05609	0.153244	-0.625253	1	6.15e-06	DPL1	0	0	0	0	0	0	0	0	0	0	0	1	0	0	0	1	0	0	0	0	0	0	0	0	1	0	0	0	0	0	0	0	0	0	0	0	0	0	0	0
fr3551	RPPA08072	0.832896	0.415192	3.01e-06	8.76e-05	PIP2	0	0	0	0	0	0	1	0	0	0	0	1	0	0	0	0	1	0	0	0	0	0	0	0	0	0	0	0	0	0	0	0	0	0	0	0	0	0	0	0
fr3554	RPPA07909	-0.188926	0.328675	1	0.0124021	YCR016W	0	0	0	0	0	0	0	0	0	0	0	0	0	0	0	0	1	0	0	0	0	0	0	0	0	0	0	0	0	0	0	0	0	0	0	1	0	0	0	0
fr3556	RPPA07069	-0.0903703	-0.39811	1	0.000346976	RPT5	0	0	0	0	0	0	0	0	0	0	0	0	0	0	0	0	0	0	0	0	0	0	0	0	0	0	0	0	0	0	0	1	0	0	0	0	0	0	0	0
fr3568	RPPA11755	-0.196345	-0.202182	0.180888	0.288525	BUB2	0	0	0	0	0	0	0	0	0	0	0	0	0	0	0	0	0	0	0	0	1	0	0	0	0	0	0	0	0	0	0	0	0	0	0	0	0	0	0	0
fr3572	RPPA11608	-0.011897	1.12775	1	7.37e-07	UTP11	0	0	0	0	0	0	0	0	0	0	0	0	0	0	0	0	1	0	0	0	0	0	0	0	0	0	0	0	1	0	0	0	0	0	0	1	0	0	0	0
fr3577	RPPA08612	-1.2632	-0.217872	1.5e-07	0.0232846	SOK2	0	0	0	0	0	0	0	0	0	0	0	0	0	0	0	0	0	0	0	0	0	0	1	0	0	0	1	0	0	0	0	0	0	0	0	0	0	0	0	0
fr358	RPPA05246	-1.41177	-0.354927	9.73e-08	0.00058151	RPO21	0	0	0	0	0	0	1	0	0	0	0	0	0	0	0	0	0	0	0	0	0	0	0	0	0	0	0	0	1	0	0	0	0	0	0	0	0	0	0	0
fr3583	RPPA06146	-0.621957	-0.531037	0.0590174	1.78e-05	SSN2	0	0	0	0	0	1	1	0	0	0	0	0	0	0	0	0	1	0	0	0	0	0	0	0	0	0	0	0	1	0	0	0	0	0	0	0	0	0	0	0
fr3594	RPPA08039	-0.135242	0.32576	0.76695	0.000991848	YER077C	0	0	0	0	0	0	0	0	0	0	0	0	0	0	0	0	0	0	0	0	0	0	0	0	0	1	0	0	0	0	0	0	0	0	0	0	0	0	0	0
fr3597	RPPA11083	1.71676	-0.546977	5.7e-08	0.000229518	MET3	0	0	0	0	0	0	0	0	0	0	1	0	0	0	0	0	0	0	0	0	0	0	0	0	0	0	0	0	0	0	0	0	0	0	0	0	0	0	0	0
fr36	RPPA08131	-0.00288828	0.176842	1	0.0708216	SPP382	0	0	0	0	0	0	0	0	0	0	0	0	0	0	0	0	0	0	0	0	0	0	0	0	0	0	0	0	1	0	0	0	0	0	0	0	0	0	0	0
fr3606	RPPA07330	-0.253288	0.563394	0.0492506	5.28e-05	UTP14	0	0	0	0	0	0	0	0	0	0	0	0	0	0	0	0	1	0	0	0	0	0	0	0	0	0	0	0	1	0	0	0	0	0	0	1	0	0	0	0
fr3607	orf_7517	-0.122059	-0.272768	1	0.177978	NMA2	0	0	0	0	0	0	0	0	0	0	0	0	0	1	0	0	0	0	0	0	0	0	0	0	0	0	0	0	0	0	0	0	0	0	0	0	0	0	1	0
fr3611	RPPA11488	-0.526683	-0.038959	5.82e-05	1	PFK27	0	0	1	0	0	0	0	0	0	0	0	0	0	0	0	0	0	0	0	0	0	0	0	0	0	0	0	0	0	0	0	0	0	0	0	0	0	0	0	0
fr3613	RPPA05452	0.0127719	0.485112	1	0.000696769	PAC1	0	0	0	0	0	0	0	0	0	0	0	0	0	0	1	0	1	0	1	0	0	0	0	0	0	0	0	0	0	0	0	0	0	0	0	0	0	0	0	0
fr3614	RPPA08145	-2.22889	-3.12489	1.95e-09	7.35e-11	MUC1	0	0	0	0	0	0	0	0	0	0	0	0	0	0	0	0	0	0	0	0	0	0	1	0	0	0	1	0	0	0	0	0	0	0	0	0	0	0	0	0
fr3620	RPPA07053	-0.1703	-0.075523	0.0947878	1	MGM1	0	0	0	0	0	0	0	0	0	0	0	0	0	0	0	0	1	0	0	0	0	0	0	0	0	0	0	0	0	0	0	0	0	0	0	0	0	0	0	0
fr3626	RPPA06361	-0.953802	-0.327273	4.22e-06	0.000867224	UGA2	0	0	1	0	0	0	0	0	0	0	1	1	1	0	0	1	0	0	0	0	0	0	0	0	0	0	0	0	0	0	0	0	0	0	1	0	0	0	0	0
fr3628	RPPA08608	0.270375	1.20347	0.00249569	4.87e-08	PNO1	0	0	0	0	0	0	0	0	0	0	0	0	0	0	0	0	1	0	0	0	0	0	0	0	0	0	0	0	1	0	0	0	0	0	0	1	0	0	0	0
fr3630	RPPA04255	-0.359456	-0.119719	0.0079459	1	MRF1	0	0	0	0	0	0	0	1	0	0	0	0	0	0	0	0	0	0	0	0	0	0	0	0	0	0	0	0	0	0	0	0	0	0	0	0	0	0	0	0
fr3631	RPPA05557	-0.0422729	-0.162858	1	1	SAP1	0	0	0	0	0	0	0	0	0	0	0	0	0	0	0	0	0	0	0	0	0	0	0	0	0	1	0	0	0	0	0	0	0	0	0	0	0	0	0	0
fr3633	RPPA05065	0.0226517	-0.148369	1	0.250873	TRS130	0	0	0	0	0	0	0	0	0	0	0	0	0	0	1	0	0	0	0	0	0	0	0	0	0	0	0	0	0	1	0	0	0	0	0	0	0	0	0	0
fr3637	orf_10126	0.155559	-0.109448	0.199944	1	GYP5	0	0	0	0	0	0	0	0	0	0	0	0	0	0	1	0	0	0	0	0	0	0	0	0	0	0	0	0	0	1	0	0	0	0	0	0	0	0	0	0
fr3640	RPPA08304	0.0463869	-0.672979	1	1.91e-06	ATG4	0	0	0	0	0	0	0	0	0	1	0	0	0	0	1	0	1	0	0	0	0	0	0	0	0	0	0	0	0	0	0	0	0	0	0	0	0	0	0	0
fr3643	RPPA07908	-0.151331	0.0523961	0.147721	1	NUP84	0	0	0	0	0	1	0	0	0	0	0	0	0	0	1	1	1	1	0	0	0	0	0	0	0	0	0	1	0	0	0	0	0	0	0	0	0	0	0	0
fr3650	RPPA05747	0.0818322	0.563523	1	6.83e-06	COY1	0	0	0	0	0	0	0	0	0	0	0	0	0	0	1	0	0	0	0	0	0	0	0	0	0	0	0	0	0	1	0	0	0	0	0	0	0	0	0	0
fr3652	RPPA05129	-0.00280748	0.285697	1	0.0254656	PTM1	0	0	0	0	0	0	0	0	0	0	0	0	0	0	0	0	0	0	0	0	0	0	0	0	0	1	0	0	0	0	0	0	0	0	0	0	0	0	0	0
fr3657	RPPA04756	0.169418	-0.903728	0.304029	2e-06	YPR1	0	0	1	0	0	0	0	0	0	0	0	0	0	0	0	0	0	0	0	0	0	0	0	0	0	0	0	0	0	0	0	0	0	0	0	0	0	0	0	0
fr3661	RPPA04544	-0.250183	-0.342023	0.00939227	0.000194071	PEP12	0	0	0	0	0	0	0	0	0	0	0	0	0	0	1	0	0	0	0	0	0	0	0	0	0	0	0	0	0	1	0	0	0	0	0	0	0	0	0	0
fr3662	RPPA06189	-2.08943	-0.693456	5.53e-08	1.81e-06	LYS4	0	0	0	0	0	0	0	0	0	0	1	0	0	0	0	0	0	0	0	0	0	0	0	0	0	0	0	0	0	0	0	0	0	0	0	0	0	0	0	0
fr3663	RPPA07715	-0.120306	-0.583438	1	1.1e-05	SSN8	0	0	0	0	0	1	1	0	0	0	0	0	0	0	0	0	1	0	0	0	1	0	0	1	0	0	0	0	1	0	0	0	0	0	0	0	0	0	0	0
fr3671	RPPA06712	0.577046	1.04834	2.37e-05	3.08e-07	YDJ1	0	0	0	0	0	0	0	0	1	0	0	0	0	0	1	0	1	0	0	0	0	0	0	0	0	0	0	0	0	0	0	1	0	0	1	0	0	0	0	0
fr3673	RPPA08020	0.265015	0.674312	0.00400772	8.1e-06	DML1	0	0	0	0	0	0	0	0	0	0	0	0	0	0	0	0	1	0	0	0	0	0	0	0	0	0	0	0	0	0	0	0	0	0	0	0	0	0	0	0
fr3676	orf_10965	-0.303189	-0.341964	0.0117421	0.000232502	VTC3	0	0	0	0	0	0	0	0	0	0	0	0	0	0	1	0	1	0	0	0	0	0	0	0	0	0	0	1	0	0	0	0	0	0	0	0	0	0	0	0
fr368	RPPA08250	0.275283	-0.00856392	0.00632057	1	TLG1	0	0	0	0	0	0	0	0	0	0	0	0	0	0	1	0	0	0	0	0	0	0	0	0	0	0	0	1	0	1	0	0	0	0	0	0	0	0	0	0
fr3684	orf_22341	-0.269016	-0.396079	0.614389	0.0111573	RAD28	0	0	0	0	0	1	0	0	0	0	0	0	0	0	0	1	0	0	0	0	0	0	0	0	0	0	0	0	0	0	0	0	0	0	0	0	0	0	0	0
fr3686	RPPA11528	-0.0101542	-0.15436	1	0.689953	ECO1	0	0	0	0	0	1	0	0	0	0	0	0	0	0	0	1	1	0	0	0	1	0	0	0	0	0	0	0	0	0	0	0	0	0	0	0	0	0	0	0
fr3688	RPPA11946	-0.293718	-0.38631	0.00536031	0.00180365	SLX5	0	0	0	0	0	0	0	0	0	1	0	0	0	0	0	1	0	0	0	0	0	0	0	0	0	0	0	0	0	0	0	0	0	0	0	0	0	0	0	0
fr3689	RPPA08121	0.542312	0.299763	0.000169066	0.000799509	IDH2	0	0	1	1	0	0	0	0	0	0	1	0	0	0	0	0	0	0	0	0	0	0	0	0	0	0	0	0	0	0	0	0	0	0	0	0	1	0	1	0
fr3696	orf_16327	0.124221	0.0806221	1	1	RPB2	0	0	0	0	0	0	1	0	0	0	0	0	0	0	0	0	0	0	0	0	0	0	0	0	0	0	0	0	1	0	0	0	0	0	0	0	0	0	0	0
fr3700	orf_17412	-0.0256123	-0.266595	1	0.0312378	UBC5	0	0	0	0	0	0	0	0	0	1	0	0	0	0	1	1	0	0	0	0	0	0	0	0	0	0	0	1	0	1	0	0	1	0	1	0	0	0	0	0
fr3704	orf_3605	0.0134135	-0.39357	1	7.68e-05	HIP1	0	0	0	0	0	0	0	0	0	0	0	0	0	0	1	0	0	0	0	0	0	0	0	0	0	0	0	0	0	0	0	0	0	0	0	0	0	0	0	0
fr3706	RPPA08046	1.29053	2.46506	1.3e-06	3.64e-10	LIA1	0	0	0	0	0	0	0	0	0	0	1	0	0	0	0	0	1	0	1	0	0	0	0	0	0	0	0	0	0	0	0	0	0	0	0	1	0	0	0	0
fr3709	RPPA06415	-0.292048	1.25198	0.0548004	2.56e-08	BRX1	0	0	0	0	0	0	0	0	0	0	0	0	0	0	0	0	1	0	0	0	0	0	0	0	0	0	0	0	0	0	0	0	0	0	0	1	0	0	0	0
fr371	RPPA10181	0.700617	1.15556	3.44e-05	6.46e-08	OST1	0	0	0	0	0	0	0	0	0	1	0	0	0	0	0	0	0	0	0	0	0	0	0	0	0	0	0	0	0	0	0	0	0	0	0	0	0	0	0	0
fr3716	RPPA06874	0.139318	0.0105383	0.853649	1	CDC23	0	0	0	0	0	0	0	0	0	1	0	0	0	0	0	0	1	0	1	0	1	0	0	0	0	0	0	0	0	0	0	1	0	0	0	0	0	0	0	0
fr3718	RPPA06421	0.0779703	-0.180915	1	0.108458	SRV2	0	0	0	0	0	0	0	0	0	0	0	0	0	0	0	0	1	0	1	0	0	0	1	0	1	0	1	0	0	0	0	0	0	0	0	0	0	0	0	0
fr3725	RPPA04402	-0.247285	1.06552	0.0366614	7.44e-08	NOB1	0	0	0	0	0	0	0	0	0	0	0	0	0	0	0	0	1	0	0	0	0	0	0	0	0	0	0	0	1	0	0	0	0	0	0	1	0	0	0	0
fr3732	RPPA08188	0.756093	1.05239	3.52e-05	1.86e-07	MRPL7	0	0	0	0	0	0	0	1	0	0	0	0	0	0	0	0	0	0	0	0	0	0	0	0	0	0	0	0	0	0	0	0	0	0	0	0	0	0	0	0
fr3733	RPPA09543	0.332205	-0.0489389	0.000890229	1	CLA4	0	1	0	0	0	0	0	0	0	1	0	0	0	0	0	0	0	0	0	0	1	1	0	0	1	0	1	0	0	0	0	0	0	0	1	0	0	0	0	0
fr3735	RPPA07396	-0.164313	0.535894	0.101599	1.12e-05	PRP43	0	0	0	0	0	0	0	0	0	0	0	0	0	0	0	0	1	0	0	0	0	0	0	0	0	0	0	0	1	0	0	0	0	0	0	1	0	0	0	0
fr374	orf_6472	-0.0976599	-0.32647	1	0.048371	UBC5	0	0	0	0	0	0	0	0	0	1	0	0	0	0	1	1	0	0	0	0	0	0	0	0	0	0	0	1	0	1	0	0	1	0	1	0	0	0	0	0
fr3744	orf_6560	-1.34675	0.0458981	2.01e-08	1	TEF1	0	0	0	0	0	0	0	1	0	0	0	0	0	0	1	0	0	0	0	0	0	0	0	0	0	0	0	0	0	0	0	0	0	0	0	0	0	0	0	0
fr3754	RPPA06409	-0.392148	-0.255791	0.0078252	0.00184835	OCA1	0	0	0	0	0	0	0	0	0	0	0	0	0	0	0	1	0	0	0	0	0	0	0	0	0	0	0	0	0	0	0	0	0	0	1	0	0	0	0	0
fr3767	orf_4150	-0.0386792	0.541532	1	0.0640229	SPC19	0	0	0	0	0	0	0	0	0	0	0	0	0	0	0	0	1	0	1	0	1	0	0	0	0	0	0	0	0	0	0	0	0	0	0	0	0	0	0	0
fr3770	RPPA10132	-0.186356	-0.334656	1	0.00326838	ATP14	0	0	0	1	0	0	0	0	0	0	0	0	0	0	1	0	0	0	0	0	0	0	0	0	0	0	0	0	0	0	0	0	0	0	0	0	0	0	1	0
fr3772	RPPA07748	-0.0648718	-0.53251	1	5.1e-05	PEX19	0	0	0	0	0	0	0	0	0	0	0	0	0	0	1	0	1	0	0	0	0	0	0	0	0	0	0	0	0	0	0	0	0	0	0	0	0	0	0	0
fr3779	RPPA10952	0.461841	-0.0217216	8.47e-05	1	KRE9	0	0	1	0	0	0	0	0	0	0	0	0	0	0	0	0	0	0	0	1	0	0	0	0	0	0	0	0	0	0	0	0	0	0	0	0	0	0	0	0
fr378	RPPA06427	-0.186368	0.0255035	0.046288	1	SIN3	0	0	0	0	0	1	1	0	0	1	0	0	0	0	0	1	1	0	0	0	0	0	0	0	0	0	0	0	1	0	0	0	0	0	0	0	0	0	0	0
fr3787	RPPA06329	0.762132	0.992127	0.000394637	5.59e-07	SEC12	0	0	0	0	0	0	0	0	0	0	0	0	0	0	1	0	0	0	0	0	0	0	0	0	0	0	0	0	0	1	0	1	0	0	0	0	0	0	0	0
fr3789	RPPA05961	-0.231777	0.27248	0.0844305	0.00529941	YRB1	0	0	0	0	0	0	0	0	0	0	0	0	0	0	1	0	0	0	0	0	1	0	0	0	0	0	0	0	0	0	0	1	0	0	0	0	0	0	0	0
fr3792	RPPA04069	-0.693013	0.18101	1.21e-05	0.0341018	RPL38	0	0	0	0	0	0	0	1	0	0	0	0	0	0	0	0	0	0	0	0	0	0	0	0	0	0	0	0	0	0	0	0	0	0	0	0	0	0	0	0
fr3797	orf_2248	0.0312986	-0.216352	1	1	RIF1	0	0	0	0	0	1	1	0	0	0	0	0	0	0	0	0	1	0	0	0	0	0	0	0	0	0	0	0	1	0	0	0	0	0	0	0	0	0	0	0
fr3800	orf_26370	-0.715585	-0.469846	0.000154408	0.000104634	LEU9	0	0	0	0	0	0	0	0	0	0	1	0	0	0	0	0	0	0	0	0	0	0	0	0	0	0	0	0	0	0	0	0	0	0	0	0	0	0	0	0
fr3802	orf_22844	0.836085	0.580253	2.14e-05	6.91e-06	YNL276C	0	0	0	0	0	0	0	0	0	0	0	0	0	0	0	0	0	0	0	0	0	0	0	0	0	1	0	0	0	0	0	0	0	0	0	0	0	0	0	0
fr3805	RPPA09597	-0.626611	-0.2418	1.09e-05	0.0645683	COX13	0	0	0	1	0	0	0	0	0	0	0	0	0	0	0	0	0	0	0	0	0	0	0	0	0	0	0	0	0	0	0	0	0	0	0	0	1	0	0	0
fr381	RPPA05052	-1.0485	-1.22083	6.71e-05	1.44e-08	YOL075C	0	0	0	0	0	0	0	0	0	0	0	0	0	0	1	0	0	0	0	0	0	0	0	0	0	0	0	0	0	0	0	0	0	0	0	0	0	0	0	0
fr3831	RPPA04569	-0.626123	-0.482188	0.0103352	0.000684784	ROD1	0	0	0	0	0	0	0	0	0	0	0	0	0	0	0	0	0	0	0	0	0	0	0	0	0	0	0	0	0	0	0	0	0	0	1	0	0	0	0	0
fr3836	orf_7557	0.341095	0.576569	0.00157671	2.77e-05	POP3	0	0	0	0	0	0	0	0	0	0	0	0	0	0	0	0	1	0	0	0	0	0	0	0	0	0	0	0	1	0	0	0	0	0	0	1	0	0	0	0
fr3851	RPPA05744	-0.395057	1.17954	0.00185829	2.08e-07	YTM1	0	0	0	0	0	0	0	0	0	0	0	0	0	0	0	0	1	0	0	0	0	0	0	0	0	0	0	0	0	0	0	0	0	0	0	1	0	0	0	0
fr3852	RPPA06444	-0.24525	-0.523684	0.00647853	1.82e-05	VMA4	0	0	0	0	0	0	0	0	0	0	0	0	0	0	0	0	1	0	0	0	0	0	0	0	0	0	0	0	0	0	1	0	0	0	0	0	0	0	0	0
fr3854	RPPA09638	0.118078	-0.557851	0.852384	4.75e-06	BZZ1	0	0	0	0	0	0	0	0	0	0	0	0	0	0	1	1	1	0	1	0	0	0	0	0	0	0	0	1	0	1	0	0	0	0	0	0	0	0	0	0
fr3857	RPPA08839	-2.39054	-3.01882	1.37e-09	1.7e-11	YLR126C	0	0	0	0	0	0	0	0	0	0	0	0	0	0	0	0	0	0	0	0	0	0	0	0	0	0	0	0	0	0	1	0	0	0	0	0	0	0	0	0
fr3867	RPPA11938	0.411373	0.175334	0.000295383	0.0632391	ECM18	0	0	0	0	0	0	0	0	0	0	0	0	0	0	0	0	0	0	0	1	0	0	0	0	0	0	0	0	0	0	0	0	0	0	0	0	0	0	0	0
fr3881	RPPA05006	-0.16514	-0.199589	0.636855	0.101598	SDS24	0	0	0	0	0	0	0	0	0	0	0	0	0	0	1	0	0	0	0	0	0	0	0	0	0	0	0	1	0	1	0	0	0	0	0	0	0	0	0	0
fr3882	RPPA10713	-0.018292	-0.171584	1	0.0613256	SPT21	0	0	0	0	0	1	1	0	0	0	0	0	0	0	0	0	1	0	0	0	0	0	0	0	0	0	0	0	1	0	0	0	0	0	0	0	0	0	0	0
fr3887	RPPA05268	0.1696	0.00607825	0.180044	1	RDS3	0	0	0	0	0	0	0	0	0	0	0	0	0	0	0	0	0	0	0	0	0	0	0	0	0	0	0	0	1	0	0	0	0	0	1	0	0	0	0	0
fr3888	RPPA06942	0.138574	0.044683	1	1	UFE1	0	0	0	0	0	0	0	0	0	0	0	0	0	0	1	0	0	0	0	0	0	0	0	0	0	0	0	1	0	1	0	0	0	0	0	0	0	0	0	0
fr3889	RPPA10035	-1.1251	0.143665	8.67e-08	0.125678	PEX25	0	0	0	0	0	0	0	0	0	0	0	0	0	0	1	0	1	0	0	0	0	0	0	0	0	0	0	0	0	0	0	0	0	0	0	0	0	0	0	0
fr389	RPPA08114	-0.161054	0.0400685	0.0830339	1	ASM4	0	0	0	0	0	0	0	0	0	0	0	0	0	0	1	0	1	1	0	0	0	0	0	0	0	0	0	0	0	0	0	0	0	0	0	0	0	0	0	0
fr3890	RPPA05312	0.275291	-0.310786	0.00346289	0.00216324	ARP5	0	0	0	0	0	1	0	0	0	0	0	0	0	0	1	0	1	0	0	0	0	0	0	0	0	0	0	0	0	0	0	0	0	0	0	0	0	0	0	0
fr3891	orf_18546	-0.0712521	1.07222	1	1.73e-07	GRX6	0	0	0	0	0	0	0	0	0	0	0	0	0	0	0	0	0	0	0	0	0	0	0	0	0	1	0	0	0	0	0	0	0	0	0	0	0	0	0	0
fr3894	RPPA06374	-0.24267	-0.13028	0.127703	1	SSH4	0	0	0	0	0	0	0	0	0	0	0	0	0	0	1	0	0	0	0	0	0	0	0	0	0	0	0	0	0	1	0	0	0	0	0	0	0	0	0	0
fr3896	RPPA11413	0.0869744	-0.448829	1	0.000104347	YLR118C	0	0	0	0	0	0	0	0	0	0	0	0	0	0	0	0	0	0	0	0	0	0	0	0	0	1	0	0	0	0	0	0	0	0	0	0	0	0	0	0
fr3899	RPPA06525	0.30232	-0.174225	0.00536931	0.0359997	CAP2	0	0	0	0	0	0	0	0	0	0	0	0	0	0	0	0	1	0	1	0	0	0	0	0	0	0	0	0	0	0	0	0	0	0	0	0	0	0	0	0
fr3901	RPPA08698	0.810163	0.955353	1.97e-06	6.5e-07	COP1	0	0	0	0	0	0	0	0	0	0	0	0	0	0	1	0	0	0	0	0	0	0	0	0	0	0	0	0	0	1	0	0	0	0	0	0	0	0	0	0
fr3903	RPPA11039	-0.039411	-0.332222	1	0.00185404	VPS29	0	0	0	0	0	0	0	0	0	0	0	0	0	0	1	0	0	0	0	0	0	0	0	0	0	0	0	0	0	1	0	0	0	0	0	0	0	0	0	0
fr3904	RPPA07289	-0.43249	-0.758231	0.000360471	2.1e-06	PDE2	0	0	0	0	0	0	0	0	0	0	0	0	0	0	0	0	0	0	0	0	0	0	0	0	1	0	0	0	0	0	0	0	0	0	0	0	0	0	0	0
fr3907	RPPA05504	-0.174571	0.382824	0.0431846	0.000122363	ELP4	0	0	0	0	0	0	1	0	0	0	0	0	0	0	0	0	0	0	0	0	0	0	0	0	0	0	0	0	1	0	0	0	0	0	0	0	0	0	0	0
fr3909	RPPA07456	0.503683	0.213307	0.00151998	0.599756	ILV5	0	0	0	0	0	0	0	0	0	0	1	0	0	0	0	0	1	0	0	0	0	0	0	0	0	0	0	0	0	0	0	0	0	0	0	0	0	0	0	0
fr3914	RPPA10341	-0.293016	1.19337	0.00770098	2.37e-08	NEW1	0	0	0	0	0	0	0	0	0	0	0	0	0	0	0	0	1	0	0	0	0	0	0	0	0	0	0	0	0	0	0	0	0	0	0	1	0	0	0	0
fr3919	RPPA11982	0.141111	-0.131454	1	1	UBP12	0	0	0	0	0	0	0	0	0	0	0	0	0	0	0	0	0	0	0	0	0	0	0	0	0	1	0	0	0	0	0	0	0	0	0	0	0	0	0	0
fr3920	RPPA08524	-0.752077	-0.0965768	3.02e-06	1	LYS21	0	0	0	0	0	0	0	0	0	0	1	0	0	0	0	0	0	0	0	0	0	0	0	0	0	0	0	0	0	0	0	0	0	0	0	0	0	0	0	0
fr3923	RPPA09767	-0.62193	-0.798459	5.45e-05	7.13e-06	SAP30	0	0	0	0	0	1	1	0	0	1	0	0	0	0	0	0	1	0	0	0	0	0	0	0	0	0	0	0	1	0	0	0	0	0	0	0	0	0	0	0
fr3932	RPPA06757	-0.489681	-0.276269	0.00474619	0.00741709	POL1	0	0	0	0	0	1	0	0	0	0	0	0	0	0	0	1	0	0	0	0	0	0	0	0	0	0	0	0	0	0	0	0	0	0	0	0	0	0	0	0
fr3935	RPPA05706	0.490235	0.309609	0.000239664	0.00115084	GPI19	0	0	0	0	0	0	0	0	0	1	0	1	0	0	0	0	0	0	0	0	0	0	0	0	0	0	0	0	0	0	0	0	0	0	0	0	0	0	0	0
fr3936	RPPA10189	1.05504	0.00114227	8.23e-07	1	ERV1	0	0	0	0	0	0	0	0	0	0	0	0	0	0	1	1	1	0	0	0	0	0	0	0	0	0	0	0	0	0	1	0	0	0	1	0	0	0	0	0
fr394	RPPA07478	-0.507484	0.258315	0.0483487	0.351147	FAS1	0	0	0	0	0	0	0	0	0	0	0	1	0	0	0	0	0	0	0	0	0	0	0	0	0	0	0	0	0	0	0	0	0	0	0	0	0	0	0	0
fr3940	RPPA09655	-0.988833	-0.433871	7.67e-07	5.66e-05	SNF4	0	0	1	0	0	0	1	0	0	1	0	0	0	0	0	0	1	0	0	0	0	0	0	0	0	0	0	0	1	0	0	0	0	0	0	0	0	0	0	0
fr3942	RPPA07893	0.124147	-0.19605	0.472956	0.0244377	YDL133W	0	0	0	0	0	0	0	0	0	0	0	0	0	0	0	0	0	0	0	0	0	0	0	0	0	1	0	0	0	0	0	0	0	0	0	0	0	0	0	0
fr3943	RPPA07858	-0.670554	-0.733764	1	2.62e-06	DNA2	0	0	0	0	0	1	0	0	0	0	0	0	0	0	0	1	1	0	0	0	0	0	0	0	0	0	0	0	0	0	0	0	0	0	0	0	0	0	0	0
fr3947	orf_26372	-0.497957	-0.352293	0.000753086	0.00280344	LEU9	0	0	0	0	0	0	0	0	0	0	1	0	0	0	0	0	0	0	0	0	0	0	0	0	0	0	0	0	0	0	0	0	0	0	0	0	0	0	0	0
fr395	RPPA07665	-0.184311	-0.0985473	0.0405977	1	SRM1	0	0	0	0	0	0	0	0	0	0	0	0	0	0	1	0	1	0	0	0	0	0	0	0	0	0	0	0	0	0	0	0	0	0	0	1	0	0	0	0
fr3951	RPPA05955	-0.143609	-0.181994	0.147702	0.0540685	YPT7	0	0	0	0	0	1	0	0	0	0	0	0	0	0	1	0	1	0	0	0	0	0	0	0	0	0	0	1	0	1	0	0	0	0	0	0	0	0	0	0
fr3952	RPPA09281	-0.317096	0.497199	0.493967	0.000404572	KRE33	0	0	0	0	0	0	0	0	0	0	0	0	0	0	0	0	1	0	0	0	0	0	0	0	0	0	0	0	0	0	0	0	0	0	0	1	0	0	0	0
fr3956	RPPA11446	-0.16081	0.95868	1	2.05e-06	URB2	0	0	0	0	0	0	0	0	0	0	0	0	0	0	0	0	1	0	0	0	0	0	0	0	0	0	0	0	1	0	0	0	0	0	0	1	0	0	0	0
fr3957	orf_5868	-0.30528	-0.0301094	0.0382087	1	HMG2	0	0	0	0	0	0	0	0	0	0	0	1	0	0	0	0	0	0	0	0	0	0	0	0	0	0	0	0	0	0	0	0	0	0	0	0	0	0	0	0
fr3960	RPPA05475	-0.370523	1.01757	0.0160558	4.76e-08	YOL092W	0	0	0	0	0	0	0	0	0	0	0	0	0	0	0	0	0	0	0	0	0	0	0	0	0	1	0	0	0	0	0	0	0	0	0	0	0	0	0	0
fr3963	RPPA06775	-0.374181	-0.194356	0.00104861	0.0216726	TAP42	0	0	0	0	0	0	0	0	0	0	0	0	0	0	0	0	0	0	0	0	0	0	0	0	1	0	0	0	0	0	0	0	0	0	0	0	0	0	0	0
fr3974	RPPA07195	-0.451652	-0.70075	0.000123022	2.44e-05	RIB3	0	0	0	1	0	0	0	0	0	0	0	0	0	1	0	0	0	0	0	0	0	0	0	0	0	0	0	0	0	0	0	0	0	0	0	0	1	0	0	0
fr3980	RPPA11292	-0.0789342	-0.184959	1	0.0265654	LAC1	0	0	0	0	0	0	0	0	0	0	0	1	0	0	0	0	0	0	0	0	0	0	0	0	0	0	0	0	0	0	0	0	0	0	0	0	0	0	0	0
fr3987	RPPA08097	-0.0477963	-0.162669	1	1	BYE1	0	0	0	0	0	0	1	0	0	0	0	0	0	0	0	0	0	0	0	0	0	0	0	0	0	0	0	0	1	0	0	0	0	0	0	0	0	0	0	0
fr399	orf_26510	0.203611	-0.0529329	0.0205361	1	DSK2	0	0	0	0	0	0	0	0	0	0	0	0	0	0	0	0	1	0	0	0	1	0	0	0	0	0	0	0	0	0	0	1	0	0	0	0	0	0	0	0
fr3991	RPPA10493	0.0973785	0.19589	1	0.0314134	PAP2	0	0	0	0	0	1	0	0	0	0	0	0	0	0	0	0	1	0	0	0	1	0	0	0	0	0	0	0	1	0	0	0	0	0	0	0	0	0	0	0
fr3992	RPPA05356	0.22838	0.347273	0.0109832	0.00142034	RSC8	0	0	0	0	0	1	1	0	0	0	0	0	0	0	0	1	1	0	0	0	1	0	0	0	0	0	0	0	1	0	0	0	0	0	0	0	0	0	0	0
fr3993	RPPA12175	0.0584432	-0.461477	1	4.71e-05	TRS33	0	0	0	0	0	0	0	0	0	0	0	0	0	0	1	0	0	0	0	0	0	0	0	0	0	0	0	0	0	1	0	0	0	0	0	0	0	0	0	0
fr3995	RPPA06264	-0.0776481	-0.173865	1	0.312401	RAD24	0	0	0	0	0	1	0	0	0	0	0	0	0	0	0	1	0	0	0	0	1	0	0	1	0	0	0	0	0	0	0	0	0	0	0	0	0	0	0	0
fr3998	RPPA11180	-0.497176	0.229929	7.22e-05	0.0510866	RPP2B	0	0	0	0	0	0	0	1	0	0	0	0	0	0	0	0	0	0	0	0	0	0	0	0	0	0	0	0	0	0	0	0	0	0	0	0	0	0	0	0
fr401	orf_11879	0.129026	-0.197855	1	0.10315	YBR220C	0	0	0	0	0	0	0	0	0	0	0	0	0	0	0	0	0	0	0	0	0	0	0	0	0	1	0	0	0	0	0	0	0	0	0	0	0	0	0	0
fr4010	orf_112	0.507516	-0.67915	6.58e-05	1.91e-06	BCK1	0	0	0	0	0	0	0	0	0	1	0	0	0	0	0	1	0	0	0	0	0	0	0	0	1	0	1	0	0	0	0	0	0	0	1	0	0	0	0	0
fr4016	RPPA05229	-1.34471	-0.916254	1.62e-07	1.25e-07	SDH4	0	0	1	1	1	0	0	0	0	0	0	0	0	0	0	0	0	0	0	0	0	0	0	0	0	0	0	0	0	0	0	0	0	0	0	0	1	0	1	0
fr4019	RPPA07826	0.229802	0.044388	0.0135555	1	SEC14	0	0	0	0	0	0	0	0	0	0	0	1	0	0	1	0	0	0	0	0	0	0	0	0	0	0	0	0	0	1	0	0	1	0	0	0	0	0	0	0
fr4021	RPPA06520	0.774629	0.587807	3.96e-05	0.000128285	PGS1	0	0	0	0	0	0	0	0	0	0	0	1	0	0	0	0	0	0	0	0	0	0	0	0	0	0	0	0	0	0	0	0	0	0	0	0	0	0	0	0
fr4024	orf_11293	-1.67063	-0.987425	1.68e-07	3.13e-06	NCE2	0	0	0	0	0	0	0	0	0	0	0	0	0	0	0	0	0	0	0	0	0	0	0	0	0	0	0	0	0	0	0	0	0	0	0	0	0	0	0	1
fr4028	RPPA10422	2.84028	-0.909386	5.55e-09	1.95e-06	MET17	0	0	0	0	0	0	0	0	0	0	1	0	0	0	0	0	0	0	0	0	0	0	0	0	0	0	0	0	0	0	0	0	0	0	1	0	0	0	0	0
fr4032	RPPA08284	-0.284682	1.51942	0.0758567	1.21e-07	YBC8	0	0	0	0	0	0	0	0	0	0	0	0	0	0	0	0	1	0	0	0	0	0	0	0	0	0	0	0	0	0	0	0	0	0	0	1	0	0	0	0
fr4033	RPPA04516	-0.974672	-0.208657	4.5e-05	0.00808522	TAZ1	0	0	0	1	1	0	0	0	0	0	0	1	0	0	0	0	1	0	0	0	0	0	0	0	0	0	0	1	0	0	0	0	0	0	0	0	0	0	0	0
fr4039	RPPA07930	0.0574691	1.6833	1	8.27e-09	UTP5	0	0	0	0	0	0	1	0	0	0	0	0	0	0	0	0	1	0	0	0	0	0	0	0	0	0	0	0	1	0	0	0	0	0	0	1	0	0	0	0
fr4040	RPPA09258	0.0835896	-0.151228	1	0.110688	PTH2	0	0	0	0	0	0	0	1	0	0	0	0	0	0	0	0	0	0	0	0	0	0	0	0	0	0	0	0	0	0	0	1	0	0	0	0	0	0	0	0
fr4041	RPPA11176	-2.16632	-1.04763	6.12e-09	1.08e-07	ARO10	0	0	0	0	0	0	0	0	0	0	1	0	1	0	0	0	0	0	0	0	0	0	0	0	0	0	0	0	0	0	0	0	0	0	0	0	0	0	0	0
fr4045	orf_7025	-0.593041	0.168371	4.07e-05	0.166145	RPS1A	0	0	0	0	0	0	0	1	0	0	0	0	0	0	0	0	0	0	0	0	0	0	0	0	0	0	0	0	0	0	0	0	0	0	0	0	0	0	0	0
fr4046	RPPA05142	0.233561	1.32651	0.0141732	2.81e-08	YMR155W	0	0	0	0	0	0	0	0	0	0	0	0	0	0	0	0	0	0	0	0	0	0	0	0	0	1	0	0	0	0	0	0	0	0	0	0	0	0	0	0
fr4050	RPPA11492	-0.372147	-0.410457	0.00140272	0.000225132	SWD1	0	0	0	0	0	1	1	0	0	1	0	0	0	0	0	0	1	0	0	0	0	0	0	0	0	0	0	0	1	0	0	0	0	0	0	0	0	0	0	0
fr4053	RPPA07981	-0.702813	-0.636789	2.85e-06	2.53e-05	RFA1	0	0	0	0	0	1	0	0	0	0	0	0	0	0	0	1	1	0	0	0	1	0	0	1	0	0	0	0	0	0	0	0	0	0	0	0	0	0	0	0
fr4054	RPPA08351	0.0851094	-0.274891	1	0.0105706	NCP1	0	0	0	1	1	0	0	0	0	0	0	1	0	0	0	0	0	0	0	0	0	0	0	0	0	0	0	0	0	0	0	0	0	0	0	0	0	0	0	0
fr4064	orf_21256	0.100754	-0.233329	1	0.00506064	TKL2	0	0	1	0	0	0	0	0	0	0	0	0	0	1	0	0	0	0	0	0	0	0	0	0	0	0	0	0	0	0	0	0	0	0	0	0	0	0	1	0
fr4067	orf_8007	-0.401683	-0.332418	0.00239207	0.00347651	FAA2	0	0	0	0	0	0	0	0	0	1	0	1	0	0	0	0	0	0	0	0	0	0	0	0	0	0	0	0	0	0	0	0	0	0	0	0	0	0	0	0
fr4072	RPPA04747	0.782216	-0.0615213	1.54e-06	1	YLR414C	0	0	0	0	0	0	0	0	0	0	0	0	0	0	0	0	0	0	0	0	0	0	0	0	0	1	0	0	0	0	0	0	0	0	0	0	0	0	0	0
fr4077	RPPA04904	-0.175644	0.278789	0.178417	0.00984401	RPS2	0	0	0	0	0	0	0	1	0	0	0	0	0	0	0	0	0	0	0	0	0	0	0	0	0	0	0	0	0	0	0	0	0	0	0	0	0	0	0	0
fr4081	orf_18528	-0.292295	-0.693805	0.00471259	1.87e-06	PKH2	0	0	0	0	0	0	0	0	0	1	0	0	0	0	0	0	0	0	0	1	0	0	0	0	1	0	0	0	0	0	0	0	0	0	0	0	0	0	0	0
fr4092	orf_1111	-0.761166	-0.300192	5.1e-06	0.00187965	GPT2	0	0	0	0	0	0	0	0	0	0	0	1	0	0	0	0	0	0	0	0	0	0	0	0	0	0	0	0	0	0	0	0	0	0	0	0	0	0	0	0
fr4093	RPPA09651	-0.0974075	0.92576	1	1.8e-06	YMB96	0	0	0	0	0	0	0	0	0	0	0	0	0	0	0	0	0	0	0	0	0	0	0	0	0	1	0	0	0	0	0	0	0	0	0	0	0	0	0	0
fr4099	RPPA11847	0.404276	0.259868	0.000434236	0.0039705	RAD9	0	0	0	0	0	1	1	0	0	0	0	0	0	0	0	1	0	0	0	0	1	0	0	0	0	0	0	0	1	0	0	0	0	0	0	0	0	0	0	0
fr4100	RPPA05296	0.0602302	-0.584656	1	1.3e-05	FUM1	0	0	1	1	0	0	0	0	0	0	0	0	0	0	0	0	0	0	0	0	0	0	0	0	0	0	0	0	0	0	0	0	0	0	0	0	1	0	1	0
fr4105	RPPA05398	-0.152613	0.652969	0.139797	6.7e-06	RPG1	0	0	0	0	0	0	0	1	0	0	0	0	0	0	0	0	0	0	0	0	0	0	0	0	0	0	0	0	0	0	0	0	0	0	0	0	0	0	0	0
fr4106	RPPA04515	0.593636	-0.110267	9.5e-06	0.64018	ARP2	0	0	0	0	0	0	0	0	0	0	0	0	0	0	0	0	1	0	1	0	0	0	0	0	0	0	0	0	0	0	0	0	0	0	0	0	0	0	0	0
fr4123	RPPA12191	0.725302	0.452056	1.91e-05	6.34e-05	RSM24	0	0	0	1	0	0	0	1	0	0	0	0	0	0	0	0	0	0	0	0	0	0	0	0	0	0	0	0	0	0	0	0	0	0	0	0	1	0	0	0
fr4125	RPPA09645	-0.925426	-0.383854	4.79e-07	0.000220365	YKL077W	0	0	0	0	0	0	0	0	0	0	0	0	0	0	0	0	0	0	0	0	0	0	0	0	0	1	0	0	0	0	0	0	0	0	0	0	0	0	0	0
fr4128	RPPA10987	-0.0585046	0.953276	1	9.81e-08	TRM8	0	0	0	0	0	0	0	0	0	0	0	0	0	0	0	0	1	0	0	0	0	0	0	0	0	0	0	0	1	0	0	0	0	0	0	1	0	0	0	0
fr4139	RPPA09639	-0.716519	-0.608612	7.94e-06	2.3e-06	RKI1	0	0	1	0	0	0	0	0	0	0	0	0	0	1	0	0	1	0	0	0	0	0	0	0	0	0	0	0	0	0	0	0	0	0	0	1	0	0	1	0
fr4141	RPPA11640	-0.0525856	0.264344	1	0.0803863	YDR336W	0	0	0	0	0	0	0	0	0	0	0	0	0	0	0	0	0	0	0	0	0	0	0	0	0	1	0	0	0	0	0	0	0	0	0	0	0	0	0	0
fr4142	RPPA06120	-0.191129	0.915721	0.636319	2.29e-07	MTR3	0	0	0	0	0	0	0	0	0	0	0	0	0	0	0	0	1	0	0	0	0	0	0	0	0	0	0	0	1	0	0	0	0	0	0	1	0	0	0	0
fr4148	RPPA08762	-0.578468	-0.0925221	9.41e-06	1	CDC20	0	0	0	0	0	0	0	0	0	0	0	0	0	0	0	0	1	0	1	0	1	0	0	0	0	0	0	0	0	0	0	1	0	0	0	0	0	0	0	0
fr416	RPPA06123	-0.760797	-0.687448	1.61e-05	1.3e-06	GRX3	0	0	0	0	0	0	0	0	0	0	0	0	0	0	0	1	0	0	0	0	0	0	0	0	0	0	0	0	0	0	1	0	0	0	1	0	0	0	0	0
fr4162	RPPA11031	-0.000258231	-0.60984	1	2.82e-05	AKL1	0	0	0	0	0	0	0	0	0	0	0	0	0	0	1	0	1	0	1	0	0	0	0	0	0	0	0	1	0	1	0	0	0	0	0	0	0	0	0	0
fr4167	orf_18109	-0.458199	-0.441341	0.00891519	0.0296644	UBP11	0	0	0	0	0	0	0	0	0	0	0	0	0	0	0	0	0	0	0	0	0	0	0	0	0	1	0	0	0	0	0	0	0	0	0	0	0	0	0	0
fr4172	RPPA11918	-0.0525597	-0.622931	1	2.78e-06	IKS1	0	0	0	0	0	0	0	0	0	0	0	0	0	0	0	0	0	0	0	0	0	0	0	0	0	1	0	0	0	0	0	0	0	0	0	0	0	0	0	0
fr4174	orf_5892	-0.768208	0.668964	9.69e-06	4.34e-06	MOD5	0	0	0	0	0	0	0	0	0	0	0	0	0	0	0	0	0	0	0	0	0	0	0	0	0	0	0	0	1	0	0	0	0	0	0	0	0	0	0	0
fr4179	orf_2350	0.591671	-0.737898	2.41e-05	1.37e-06	CRH1	0	0	0	0	0	0	0	0	0	0	0	0	0	0	0	0	0	0	0	1	0	0	0	0	0	0	0	0	0	0	0	0	0	0	0	0	0	0	0	0
fr4191	RPPA09408	0.355931	-0.365487	0.0011231	0.000543299	RTT105	0	0	0	0	0	1	0	0	0	0	0	0	0	0	0	0	0	0	0	0	0	0	0	0	0	0	0	0	0	0	0	0	0	1	0	0	0	0	0	0
fr4196	orf_26356	-0.184874	-0.238256	0.139302	0.00344653	YLR001C	0	0	0	0	0	0	0	0	0	0	0	0	0	0	0	0	0	0	0	0	0	0	0	0	0	1	0	0	0	0	0	0	0	0	0	0	0	0	0	0
fr4197	RPPA08313	-0.766348	-0.507752	6.63e-05	0.000512674	SHE4	0	0	0	0	0	1	0	0	0	0	0	0	0	0	0	0	1	0	1	0	0	0	0	0	0	0	0	0	0	0	0	0	0	0	0	0	0	0	0	0
fr4207	orf_25381	0.753885	1.2728	9.17e-05	4.15e-08	YKR106W	0	0	0	0	0	0	0	0	0	0	0	0	0	0	1	0	0	0	0	0	0	0	0	0	0	0	0	0	0	0	0	0	0	0	0	0	0	0	0	0
fr421	RPPA09417	-0.431137	-0.749401	0.000112403	1.35e-06	YDL025C	0	0	0	0	0	0	0	0	0	0	0	0	0	0	0	0	0	0	0	0	0	0	0	0	0	1	0	0	0	0	0	0	0	0	0	0	0	0	0	0
fr4210	RPPA07251	0.430988	0.132069	0.000109073	0.199268	SEC18	0	0	0	0	0	0	0	0	0	0	0	0	0	0	1	0	1	0	0	0	0	0	0	0	0	0	0	1	0	1	0	0	0	0	0	0	0	0	0	0
fr4231	RPPA06102	-0.483723	0.127949	0.000114922	0.274753	RSC9	0	0	0	0	0	1	1	0	0	0	0	0	0	0	0	1	1	0	0	0	1	0	0	0	0	0	0	0	1	0	0	0	0	0	0	0	0	0	0	0
fr4233	RPPA11139	-0.166821	-0.845684	0.0708978	3.92e-07	PNC1	0	0	0	0	0	1	1	0	0	0	0	0	0	1	0	0	1	0	0	0	0	0	0	0	0	0	0	0	1	0	0	0	0	0	0	0	0	0	1	0
fr4236	RPPA11003	0.18062	0.0820267	0.0414971	1	PAT1	0	0	0	0	0	0	0	1	0	0	0	0	0	0	0	0	0	0	0	0	0	0	0	0	0	0	0	0	1	0	0	0	0	0	0	0	0	0	0	0
fr4241	RPPA08807	0.0264101	0.0147092	1	1	YOR051C	0	0	0	0	0	0	0	0	0	0	0	0	0	0	0	0	0	0	0	0	0	0	0	0	0	1	0	0	0	0	0	0	0	0	0	0	0	0	0	0
fr4244	orf_23893	-0.0488233	-0.478441	1	2.04e-05	RLM1	0	0	0	0	0	0	1	0	0	0	0	0	0	0	0	0	0	0	0	1	0	0	0	0	1	0	0	0	1	0	0	0	0	0	1	0	0	0	0	0
fr4247	RPPA11519	0.0392663	-0.154818	1	0.0600914	BUD5	0	1	0	0	0	0	0	0	0	0	0	0	0	0	0	0	0	0	0	0	0	1	1	0	1	0	1	0	0	0	0	0	0	0	0	0	0	0	0	0
fr4249	RPPA06346	0.84367	0.569459	6.23e-06	3.67e-05	ATP12	0	0	0	0	0	0	0	0	0	0	0	0	0	0	0	0	1	0	0	0	0	0	0	0	0	0	0	0	0	0	0	0	0	0	0	0	0	0	0	0
fr425	orf_21444	-0.409939	0.054884	0.000227115	1	RPL17A	0	0	0	0	0	0	0	1	0	0	0	0	0	0	0	0	0	0	0	0	0	0	0	0	0	0	0	0	0	0	0	0	0	0	0	0	0	0	0	0
fr4252	RPPA09051	1.18922	1.98788	5.38e-08	1.25e-09	YIP3	0	0	0	0	0	0	0	0	0	0	0	0	0	0	1	0	0	0	0	0	0	0	0	0	0	0	0	0	0	1	0	0	0	0	0	0	0	0	0	0
fr4254	RPPA06105	-0.832238	-0.313628	3.01e-06	0.000630975	URA1	0	0	0	0	0	0	0	0	0	0	0	0	1	0	0	0	0	0	0	0	0	0	0	0	0	0	0	0	0	0	0	0	0	0	0	0	0	1	0	0
fr4255	RPPA05286	-0.0612591	-0.484589	1	2.11e-05	ESP6	0	0	0	0	0	0	0	0	0	0	0	0	0	0	1	0	0	0	0	0	0	0	0	0	0	0	0	0	0	0	0	0	0	0	0	0	0	0	0	0
fr4262	RPPA10885	-0.327049	-0.420899	0.106498	0.00220944	GAL11	0	0	0	0	0	1	1	0	0	0	0	0	0	0	0	0	1	0	0	0	0	0	0	0	0	0	0	0	1	0	0	0	0	0	0	0	0	0	0	0
fr4264	RPPA09401	0.198386	-0.1196	0.155548	0.884458	BNI4	0	1	1	0	0	0	0	0	0	0	0	0	0	0	0	0	0	0	0	0	0	0	0	0	0	0	0	0	0	0	0	0	0	0	0	0	0	0	0	0
fr4270	RPPA05827	0.780054	0.637422	3.98e-06	1.17e-05	SAM2	0	0	0	0	0	0	0	0	0	0	1	0	1	0	0	0	0	0	0	0	0	0	0	0	0	0	0	0	0	0	0	0	0	0	0	0	0	1	0	0
fr4275	RPPA10138	0.255977	0.443761	0.00416699	8.07e-05	GCD1	0	0	0	0	0	0	0	1	0	0	0	0	0	0	0	0	0	0	0	0	0	0	0	0	0	0	0	0	0	0	0	0	0	0	0	0	0	0	0	0
fr4279	RPPA05526	-0.157491	1.01229	0.11632	9.2e-08	YMR310C	0	0	0	0	0	0	0	0	0	0	0	0	0	0	0	0	1	0	0	0	0	0	0	0	0	0	0	0	0	0	0	0	0	0	0	1	0	0	0	0
fr4283	RPPA07157	-0.149016	0.112725	1	1	RRP43	0	0	0	0	0	0	0	0	0	0	0	0	0	0	0	0	1	0	0	0	0	0	0	0	0	0	0	0	1	0	0	0	0	0	0	1	0	0	0	0
fr4293	RPPA06733	-0.267825	-0.334155	0.0493094	0.000331425	PTR3	0	0	0	0	0	0	0	0	0	0	0	0	0	0	0	0	0	0	0	0	0	0	0	0	0	0	0	0	0	0	0	0	0	0	1	0	0	0	0	0
fr4294	RPPA11867	-0.00609268	0.0942993	1	1	ARP4	0	0	0	0	0	1	1	0	0	1	0	0	0	0	0	1	1	0	0	0	0	0	0	0	0	0	0	0	1	0	0	0	0	0	0	0	0	0	0	0
fr4306	RPPA05710	-0.343548	1.19287	0.0149076	7.52e-08	IMP3	0	0	0	0	0	0	0	0	0	0	0	0	0	0	0	0	1	0	0	0	0	0	0	0	0	0	0	0	1	0	0	0	0	0	0	1	0	0	0	0
fr4309	orf_3475	0.611571	0.46679	1.01e-05	5.88e-05	CHC1	0	0	0	0	0	0	0	0	0	0	0	0	0	0	1	0	0	0	0	0	0	0	0	0	0	0	0	1	0	1	0	0	0	0	0	0	0	0	0	0
fr431	RPPA09820	-0.118892	-0.107499	1	1	FIP1	0	0	0	0	0	0	0	0	0	0	0	0	0	0	0	0	0	0	0	0	0	0	0	0	0	0	0	0	1	0	0	0	0	0	0	0	0	0	0	0
fr4310	RPPA07366	0.381701	-0.254002	0.00487726	0.0430403	DPB11	0	0	0	0	0	1	0	0	0	0	0	0	0	0	0	1	0	0	0	0	1	0	0	0	0	0	0	0	0	0	0	0	0	0	0	0	0	0	0	0
fr4314	RPPA10461	-0.597071	-1.08778	0.000311582	3.22e-07	MAK32	0	0	0	0	0	0	0	0	0	0	0	0	0	0	0	0	0	0	0	0	0	0	0	0	0	0	0	0	0	0	0	0	0	0	0	0	0	0	0	1
fr4316	RPPA08201	0.0463452	-0.307055	1	0.00356551	MSB3	0	0	0	0	0	0	0	0	0	0	0	0	0	0	1	0	1	0	1	0	0	0	0	0	0	0	0	0	0	1	0	0	0	0	0	0	0	0	0	0
fr4318	RPPA07767	0.332927	0.290609	0.00424882	0.000837573	YOR021C	0	0	0	0	0	0	0	0	0	0	0	0	0	0	0	0	1	0	0	0	0	0	0	0	0	0	0	0	0	0	0	0	0	0	0	1	0	0	0	0
fr4325	RPPA11434	0.267131	0.230332	0.0225737	0.0269757	MRP21	0	0	0	0	0	0	0	1	0	0	0	0	0	0	0	0	0	0	0	0	0	0	0	0	0	0	0	0	0	0	0	0	0	0	0	0	0	0	0	0
fr4327	RPPA11679	0.00161603	0.141296	1	1	SWT1	0	0	0	0	0	0	1	0	0	0	0	0	0	0	0	0	0	0	0	0	0	0	0	0	0	0	0	0	1	0	0	0	0	0	0	0	0	0	0	0
fr433	RPPA10651	1.403	-0.264607	2.12e-07	0.00113608	SSA4	0	0	0	0	0	0	0	0	1	0	0	0	0	0	1	1	0	0	0	0	0	0	0	0	0	0	0	0	0	0	0	0	0	0	0	0	0	0	0	0
fr4332	RPPA04168	-0.130297	-0.379757	0.289054	0.000418853	PHO86	0	0	0	0	0	0	0	0	1	0	0	0	0	0	1	0	0	0	0	0	0	0	0	0	0	0	0	0	0	0	0	0	0	0	0	0	0	0	0	0
fr4335	RPPA11065	0.158456	0.107658	0.317565	1	HAT2	0	0	0	0	0	1	1	0	0	1	0	0	0	0	0	0	1	0	0	0	0	0	0	0	0	0	0	0	1	0	0	0	0	0	0	0	0	0	0	0
fr4343	RPPA08341	0.314737	0.459374	0.0056615	0.000207592	NAB3	0	0	0	0	0	0	1	0	0	0	0	0	0	0	0	0	0	0	0	0	0	0	0	0	0	0	0	0	1	0	0	0	0	0	0	0	0	0	0	0
fr4346	RPPA06695	0.398385	0.0240898	0.000337107	1	CDC3	0	1	0	0	0	0	0	0	0	0	0	0	0	0	0	0	0	0	0	1	0	1	0	0	0	0	1	0	0	0	0	0	0	0	0	0	0	0	0	0
fr4347	RPPA09527	-1.51488	-0.073262	7.3e-08	1	ATP20	0	0	0	1	0	0	0	0	0	0	0	0	0	0	1	0	0	0	0	0	0	0	0	0	0	0	0	0	0	0	0	0	0	0	0	0	0	0	1	0
fr4349	RPPA11614	-0.187562	-0.529935	1	0.00167689	VPS30	0	0	0	0	0	0	0	0	0	0	0	0	0	0	1	0	0	0	0	0	0	0	0	0	0	0	0	0	0	0	0	0	0	0	0	0	0	0	0	0
fr435	orf_18500	-0.101901	-0.223193	1	0.336728	AVO1	0	0	0	0	0	0	0	0	0	0	0	0	0	0	0	0	1	0	1	1	0	0	0	0	1	0	1	0	0	0	0	0	0	0	0	0	0	0	0	0
fr4351	RPPA05966	0.288187	1.27177	0.00152298	1.17e-08	TRM1	0	0	0	0	0	0	0	0	0	0	0	0	0	0	0	0	1	0	0	0	0	0	0	0	0	0	0	0	1	0	0	0	0	0	0	1	0	0	0	0
fr4354	orf_2933	0.87523	0.0570037	4.91e-07	1	HXK2	0	0	1	0	0	0	1	0	0	0	0	0	0	0	1	0	0	0	0	0	0	0	0	0	0	0	1	0	1	0	0	0	0	0	1	0	0	0	0	0
fr4359	RPPA09551	-0.23827	-0.509541	0.0976533	1.11e-05	RPL36A	0	0	0	0	0	0	0	1	0	0	0	0	0	0	0	0	0	0	0	0	0	0	0	0	0	0	0	0	0	0	0	0	0	0	0	0	0	0	0	0
fr436	RPPA04026	-0.0420259	-0.145971	1	0.102343	HSH155	0	0	0	0	0	0	0	0	0	0	0	0	0	0	0	0	0	0	0	0	0	0	0	0	0	0	0	0	1	0	0	0	0	0	0	0	0	0	0	0
fr4361	orf_23857	-0.304807	0.567302	0.0292238	0.00011257	SEC16	0	0	0	0	0	0	0	0	0	0	0	0	0	0	1	0	1	0	0	0	0	0	0	0	0	0	0	1	0	1	0	0	0	0	0	0	0	0	0	0
fr4363	orf_24097	0.142879	0.188625	1	1	YLR419W	0	0	0	0	0	0	0	0	0	0	0	0	0	0	0	0	0	0	0	0	0	0	0	0	0	1	0	0	0	0	0	0	0	0	0	0	0	0	0	0
fr4373	RPPA11749	0.736398	0.300123	6.19e-05	0.0822749	SRT1	0	0	0	0	0	0	0	0	0	1	0	0	0	0	0	0	0	0	0	0	0	0	0	0	0	0	0	0	0	0	0	0	0	0	0	0	0	0	0	0
fr4374	RPPA09741	0.509106	0.257174	2.44e-05	0.00435758	YOL019W	0	0	0	0	0	0	0	0	0	0	0	0	0	0	0	0	0	0	0	0	0	0	0	0	0	1	0	0	0	0	0	0	0	0	0	0	0	0	0	0
fr4375	RPPA07072	-0.268771	0.370618	0.00489095	0.00036656	PAF1	0	0	0	0	0	1	1	0	0	1	0	0	0	0	0	0	1	0	0	0	0	0	0	0	0	0	0	0	1	0	0	0	0	0	0	0	0	0	0	0
fr4378	RPPA05826	0.526494	0.721887	9.09e-05	8.09e-07	ORC4	0	0	0	0	0	1	1	0	0	0	0	0	0	0	0	0	1	0	0	0	0	0	0	0	0	0	0	0	1	0	0	0	0	0	0	0	0	0	0	0
fr4383	RPPA07403	-0.485254	-0.638857	9.33e-05	5.75e-06	FOX2	0	0	0	0	0	0	0	0	0	0	0	1	0	0	0	0	0	0	0	0	0	0	0	0	0	0	0	0	0	0	0	0	0	0	0	0	0	0	0	0
fr4389	RPPA05228	-0.19555	0.563213	0.568091	6.81e-06	GDA1	0	0	0	0	0	0	0	0	0	1	0	0	0	0	0	0	0	0	0	0	0	0	0	0	0	0	0	0	0	0	0	0	0	0	0	0	0	0	0	0
fr4395	RPPA07339	-3.61557	-2.58346	2.38e-10	2.67e-10	GLT1	0	0	0	0	0	0	0	0	0	0	1	0	0	0	0	0	0	0	0	0	0	0	0	0	0	0	0	0	0	0	0	0	0	0	0	0	0	0	0	0
fr4405	RPPA09559	-0.119822	-0.0102359	1	1	INO1	0	0	1	0	0	0	0	0	0	0	0	0	0	0	0	0	0	0	0	0	0	0	0	0	0	0	0	0	0	0	0	0	0	0	0	0	0	0	0	0
fr4406	RPPA09145	-0.606878	-0.528607	3.93e-05	6.86e-05	YNL254C	0	0	0	0	0	0	0	0	0	0	0	0	0	0	0	0	0	0	0	0	0	0	0	0	0	1	0	0	0	0	0	0	0	0	0	0	0	0	0	0
fr4408	RPPA08197	1.12737	-0.409339	1.34e-07	7.66e-05	CYS3	0	0	0	0	0	0	0	0	0	0	1	0	0	0	0	0	0	0	0	0	0	0	0	0	0	0	0	0	0	0	0	0	0	0	1	0	0	0	0	0
fr4409	RPPA07150	-0.375117	-0.0466374	0.00280347	1	PUT3	0	0	0	0	0	0	1	0	0	0	1	0	0	0	0	0	0	0	0	0	0	0	0	0	0	0	0	0	1	0	0	0	0	0	0	0	0	0	0	0
fr4413	RPPA08194	-1.01944	-0.246477	2.05e-07	0.0117339	YAT1	0	0	0	0	0	0	0	0	0	0	1	0	0	1	0	0	0	0	0	0	0	0	0	0	0	0	0	0	0	0	0	0	0	0	0	0	0	0	0	0
fr4414	RPPA06219	0.570294	0.646398	3.65e-05	1.37e-06	NRP1	0	0	0	0	0	0	0	0	0	0	0	0	0	0	0	0	1	0	0	0	0	0	0	0	0	0	0	0	0	0	0	0	0	0	0	1	0	0	0	0
fr4422	RPPA09084	-0.152933	0.782581	0.568917	5.58e-05	RPC31	0	0	0	0	0	0	1	0	0	0	0	0	0	0	0	0	0	0	0	0	0	0	0	0	0	0	0	0	1	0	0	0	0	0	0	0	0	0	0	0
fr4424	RPPA08116	-0.81941	-0.72458	1.86e-06	9.41e-07	PSD1	0	0	0	0	0	0	0	0	0	0	0	1	0	0	0	0	0	0	0	0	0	0	0	0	0	0	0	0	0	0	0	0	0	0	0	0	0	0	0	0
fr4426	RPPA08516	0.76218	0.416769	2.07e-06	6.57e-05	CKS1	0	0	0	0	0	0	1	0	0	0	0	0	0	0	0	0	0	0	0	0	1	0	0	0	0	0	0	0	0	0	0	0	0	0	0	0	0	0	0	0
fr4432	RPPA04032	-0.849566	0.191333	1.78e-06	0.0383476	SMD3	0	0	0	0	0	0	0	0	0	0	0	0	0	0	0	0	0	0	0	0	0	0	0	0	0	0	0	0	1	0	0	0	0	0	0	0	0	0	0	0
fr4442	orf_6588	0.198793	-0.138119	0.028681	0.1098	STE11	1	0	0	0	0	0	0	0	0	1	0	0	0	0	0	1	0	0	0	0	0	0	1	0	1	0	1	0	0	0	0	0	0	0	1	0	0	0	0	0
fr4443	RPPA07919	-0.342976	0.225139	0.0212323	0.0309434	RPL24B	0	0	0	0	0	0	0	1	0	0	0	0	0	0	0	0	0	0	0	0	0	0	0	0	0	0	0	0	0	0	0	0	0	0	0	0	0	0	0	0
fr4444	RPPA06395	-0.189775	-0.734983	0.0766404	2.08e-06	YMR178W	0	0	0	0	0	0	0	0	0	0	0	0	0	0	0	0	0	0	0	0	0	0	0	0	0	1	0	0	0	0	0	0	0	0	0	0	0	0	0	0
fr4450	RPPA07693	-2.17906	-0.958732	7.15e-06	1.54e-07	ATO2	0	0	0	0	0	0	0	0	0	0	0	0	0	0	1	0	0	0	0	0	0	0	0	0	0	0	0	0	0	0	0	0	0	0	0	0	0	0	0	0
fr4457	RPPA05102	-0.232504	-0.0427043	0.0107733	1	LST8	0	0	0	0	0	0	0	0	0	0	0	0	0	0	1	0	1	0	1	1	0	0	0	0	1	0	1	0	0	0	0	0	0	0	0	0	0	0	0	0
fr446	RPPA09523	-0.0695285	0.179812	1	0.195014	CET1	0	0	0	0	0	0	0	0	0	0	0	0	0	0	0	0	0	0	0	0	0	0	0	0	0	0	0	0	1	0	0	0	0	0	0	0	0	0	0	0
fr4463	RPPA10258	-0.109078	-0.191511	1	0.01766	NAT1	0	0	0	0	0	0	0	0	0	1	0	0	0	0	0	0	0	0	0	0	0	0	0	0	0	0	0	0	0	0	0	0	0	0	0	0	0	0	0	0
fr4466	RPPA05316	-0.20916	-0.145987	0.104419	1	BTS1	0	0	0	0	0	0	0	0	0	0	0	1	0	0	0	0	0	0	0	0	0	0	0	0	0	0	0	0	0	0	0	0	0	0	0	0	0	0	0	0
fr4467	RPPA10582	-0.727944	-0.378829	6.58e-06	0.000125592	CAP1	0	0	0	0	0	0	0	0	0	0	0	0	0	0	0	0	1	0	1	0	0	0	0	0	0	0	0	0	0	0	0	0	0	0	0	0	0	0	0	0
fr4468	orf_15782	0.132174	-0.195313	1	0.0766071	CDC7	0	0	0	0	0	1	1	0	0	1	0	0	0	0	0	0	1	0	0	0	0	0	0	0	0	0	0	0	1	0	0	0	0	0	0	0	0	0	0	0
fr447	RPPA07570	0.104524	-0.302485	1	0.00053385	ACS1	0	0	0	1	0	1	0	0	0	1	0	0	0	0	0	0	1	0	0	0	0	0	0	0	0	0	0	0	0	0	0	0	0	0	0	0	0	0	1	0
fr4470	RPPA10818	-0.43265	-0.494962	0.000150598	1.94e-05	FBP1	0	0	1	0	0	0	0	0	0	0	0	0	0	0	0	0	0	0	0	0	0	0	0	0	0	0	0	0	0	0	0	0	0	0	0	0	0	0	0	0
fr4473	RPPA09423	0.165392	-0.112152	0.217445	0.924432	SGT2	0	0	0	0	0	0	0	0	0	0	0	0	0	0	0	1	0	0	0	0	0	0	0	0	0	0	0	0	0	0	0	0	0	0	0	0	0	0	0	0
fr4477	RPPA06559	-0.0173317	0.816331	1	1.05e-05	EPS1	0	0	0	0	0	0	0	0	0	0	0	0	0	0	0	0	0	0	0	0	0	0	0	0	0	0	0	0	0	0	0	1	0	0	0	0	0	0	0	0
fr4479	RPPA05639	-0.0471837	0.0941953	1	1	MED8	0	0	0	0	0	0	1	0	0	0	0	0	0	0	0	0	0	0	0	0	0	0	0	0	0	0	0	0	1	0	0	0	0	0	0	0	0	0	0	0
fr4480	RPPA07049	0.574812	0.797652	3.41e-05	6.8e-07	CPR6	0	0	0	0	0	0	0	0	1	0	0	0	0	0	0	0	0	0	0	0	0	0	0	0	0	0	0	0	0	0	0	0	0	0	0	0	0	0	0	0
fr4481	RPPA07146	0.0967908	-0.0304458	1	1	DMA2	0	0	0	0	0	0	0	0	0	0	0	0	0	0	0	0	1	0	1	0	1	0	0	0	0	0	0	0	0	0	0	0	0	0	0	0	0	0	0	0
fr4482	orf_16042	0.0993341	-0.441073	1	6.62e-05	IST1	0	0	0	0	0	0	0	1	0	0	0	0	0	0	0	0	0	0	0	0	0	0	0	0	0	0	0	0	0	0	0	0	0	0	0	0	0	0	0	0
fr4485	RPPA07696	0.320285	0.985979	0.0523323	1.58e-05	YSP3	0	0	0	0	0	1	0	0	0	0	0	0	0	0	0	0	1	0	0	0	0	0	0	0	0	0	0	0	0	0	0	1	0	0	0	0	0	0	0	0
fr4486	RPPA05421	-0.00347785	0.294343	1	0.00141771	YNL011C	0	0	0	0	0	0	0	0	0	0	0	0	0	0	0	0	0	0	0	0	0	0	0	0	0	1	0	0	0	0	0	0	0	0	0	0	0	0	0	0
fr4487	RPPA04927	-0.171413	0.118085	0.0842291	0.486287	APM4	0	0	0	0	0	0	0	0	0	0	0	0	0	0	1	0	0	0	0	0	0	0	0	0	0	0	0	0	0	1	0	0	0	0	0	0	0	0	0	0
fr4492	orf_721	-1.14808	-0.31209	1.09e-06	0.00760435	CHS2	0	1	0	0	0	0	0	0	0	0	0	0	0	0	0	0	0	0	0	0	1	0	0	0	0	0	0	0	0	0	0	0	0	0	0	0	0	0	0	0
fr4493	orf_13201	0.104355	-0.129783	1	1	ASI1	0	0	0	0	0	0	0	0	0	0	0	0	0	0	0	0	0	0	0	0	0	0	0	0	0	0	0	0	0	0	0	1	0	0	0	0	0	0	0	0
fr4494	RPPA07956	-2.57039	-1.39091	9.65e-10	5.96e-09	CPA1	0	0	0	0	0	0	0	0	0	0	1	0	0	0	0	0	0	0	0	0	0	0	0	0	0	0	0	0	0	0	0	0	0	0	0	0	0	0	0	0
fr4496	orf_26075	-0.102459	0.484775	1	3.52e-05	RPL37B	0	0	0	0	0	0	0	1	0	0	0	0	0	0	0	0	0	0	0	0	0	0	0	0	0	0	0	0	0	0	0	0	0	0	0	0	0	0	0	0
fr4503	RPPA07861	-0.227094	0.0123251	0.0175356	1	ELP6	0	0	0	0	0	0	1	0	0	1	0	0	0	0	0	0	0	0	0	0	0	0	0	0	0	0	0	0	1	0	0	0	0	0	0	0	0	0	0	0
fr4504	RPPA04245	-0.26957	0.151407	0.0525488	1	RPS1B	0	0	0	0	0	0	0	1	0	0	0	0	0	0	0	0	0	0	0	0	0	0	0	0	0	0	0	0	0	0	0	0	0	0	0	0	0	0	0	0
fr451	RPPA10273	-0.0287912	-0.574593	1	4.58e-05	RIM4	0	0	0	0	0	1	0	0	0	0	0	0	0	0	0	0	0	0	0	0	1	0	0	1	0	0	0	0	0	0	0	0	1	0	0	0	0	0	0	0
fr4511	RPPA06209	-0.131126	0.252173	0.432887	0.0318436	THS1	0	0	0	0	0	0	0	1	0	0	0	0	0	0	0	0	0	0	0	0	0	0	0	0	0	0	0	0	0	0	0	0	0	0	0	0	0	0	0	0
fr4518	RPPA10503	0.244716	-0.188412	0.013906	0.0206507	OTU2	0	0	0	0	0	0	0	0	0	0	0	0	0	0	0	0	0	0	0	0	0	0	0	0	0	1	0	0	0	0	0	0	0	0	0	0	0	0	0	0
fr4527	RPPA12167	-0.254797	-0.0106573	0.0122547	1	ACP1	0	0	0	0	0	0	0	0	0	0	0	0	0	0	0	0	0	0	0	0	0	0	0	0	0	0	0	0	0	0	0	0	0	0	0	0	0	1	1	0
fr453	RPPA08347	-0.0793679	0.246621	1	0.0426023	TRZ1	0	0	0	0	0	0	0	0	0	0	0	0	0	0	0	0	0	0	0	0	0	0	0	0	0	0	0	0	1	0	0	0	0	0	0	0	0	0	0	0
fr4534	RPPA10770	1.06145	1.46067	2.08e-07	3.43e-08	STT3	0	0	0	0	0	0	0	0	0	1	0	0	0	0	0	0	0	0	0	0	0	0	0	0	0	0	0	0	0	0	0	0	0	0	0	0	0	0	0	0
fr455	RPPA07889	-0.0704437	0.21187	1	0.0921234	YPR085C	0	0	0	0	0	0	0	0	0	0	0	0	0	0	0	0	0	0	0	0	0	0	0	0	0	1	0	0	0	0	0	0	0	0	0	0	0	0	0	0
fr4557	RPPA12015	-0.496078	-1.296	0.00545464	4.04e-08	YJR008W	0	0	0	0	0	0	0	0	0	0	0	0	0	0	0	0	0	0	0	0	0	0	0	0	0	1	0	0	0	0	0	0	0	0	0	0	0	0	0	0
fr4558	RPPA05391	0.17201	-0.292275	0.108899	0.000566606	SIP5	0	0	0	0	0	0	0	0	0	0	0	0	0	0	0	1	0	0	0	0	0	0	0	0	0	0	0	0	0	0	0	0	0	0	0	0	0	0	0	0
fr456	RPPA08964	-0.654201	0.300823	6.47e-06	0.00174721	DLD2	0	0	0	0	0	0	0	0	0	0	0	0	0	0	0	0	0	0	0	0	0	0	0	0	0	0	0	0	0	0	0	0	0	0	0	0	0	0	0	1
fr4560	orf_11694	0.269395	-0.14422	0.0347341	1	TFC6	0	0	0	0	0	0	1	0	0	0	0	0	0	0	0	0	0	0	0	0	0	0	0	0	0	0	0	0	1	0	0	0	0	0	0	0	0	0	0	0
fr4564	orf_2966	0.283756	0.616328	0.262068	2.65e-06	SMD2	0	0	0	0	0	0	0	0	0	0	0	0	0	0	0	0	0	0	0	0	0	0	0	0	0	0	0	0	1	0	0	0	0	0	0	0	0	0	0	0
fr4570	RPPA11707	0.021522	0.101134	1	1	YOR262W	0	0	0	0	0	0	0	0	0	0	0	0	0	0	0	0	0	0	0	0	0	0	0	0	0	1	0	0	0	0	0	0	0	0	0	0	0	0	0	0
fr4571	RPPA07129	-0.905059	-1.13685	5.09e-07	3.97e-08	BNA4	0	0	0	0	0	0	0	0	0	0	0	0	0	1	0	0	0	0	0	0	0	0	0	0	0	0	0	0	0	0	0	0	0	0	0	0	0	0	1	0
fr4581	RPPA06960	0.301568	1.25517	0.0297665	7.33e-08	YOR287C	0	0	0	0	0	0	0	0	0	0	0	0	0	0	0	0	1	0	0	0	0	0	0	0	0	0	0	0	1	0	0	0	0	0	0	1	0	0	0	0
fr4586	orf_11181	-0.0844664	-0.169425	1	0.0659216	MKT1	0	0	0	0	0	0	0	1	0	0	0	0	0	0	0	0	0	0	0	0	0	0	0	0	0	0	0	0	0	0	0	0	0	0	0	0	0	0	0	0
fr4588	RPPA07621	0.737533	1.17546	1.16e-05	2.25e-07	MAM33	0	0	0	1	0	0	0	0	0	0	0	0	0	0	0	0	0	0	0	0	0	0	0	0	0	0	0	0	0	0	0	0	0	0	1	0	1	0	0	0
fr459	orf_5311	-0.0109085	0.279835	1	0.00738322	YPR085C	0	0	0	0	0	0	0	0	0	0	0	0	0	0	0	0	0	0	0	0	0	0	0	0	0	1	0	0	0	0	0	0	0	0	0	0	0	0	0	0
fr4599	RPPA09617	-0.195343	-0.232679	0.0719982	0.0143997	ASI3	0	0	0	0	0	0	0	0	0	0	0	0	0	0	0	0	0	0	0	0	0	0	0	0	0	0	0	0	0	0	0	1	0	0	0	0	0	0	0	0
fr4606	RPPA04290	0.310846	0.271435	0.0211402	0.00114775	ORC5	0	0	0	0	0	1	1	0	0	0	0	0	0	0	0	0	1	0	0	0	0	0	0	0	0	0	0	0	1	0	0	0	0	0	0	0	0	0	0	0
fr4620	RPPA06580	-0.344087	-0.0215875	0.000746207	1	SCS7	0	0	0	0	0	0	0	0	0	0	0	1	0	0	0	0	0	0	0	0	0	0	0	0	0	0	0	0	0	0	0	0	0	0	0	0	0	0	0	0
fr4622	RPPA09356	2.13829	-0.00171097	7.97e-08	1	FMP45	0	0	0	0	0	0	0	0	0	0	0	0	0	0	0	0	0	0	0	1	0	0	0	0	0	0	0	0	0	0	0	0	1	0	0	0	0	0	0	0
fr4626	RPPA10715	0.196554	-0.263337	1	0.185239	STE5	1	0	0	0	0	0	0	0	0	0	0	0	0	0	0	0	0	0	0	0	0	0	0	0	1	0	1	0	0	0	0	0	0	0	1	0	0	0	0	0
fr4629	RPPA06789	-0.378381	-0.583109	0.00228429	8.92e-06	ECM40	0	0	0	0	0	0	0	0	0	0	1	0	0	0	0	0	0	0	0	1	0	0	0	0	0	0	0	0	0	0	0	0	0	0	0	0	0	0	0	0
fr4630	RPPA11535	0.236639	0.0613529	0.0576344	1	ABZ2	0	0	0	0	0	0	0	0	0	0	0	0	1	1	0	0	0	0	0	0	0	0	0	0	0	0	0	0	0	0	0	0	0	0	0	0	0	1	1	0
fr4634	RPPA04323	-0.779744	0.31548	1.34e-05	0.0092996	SMF1	0	0	0	0	0	0	0	0	0	0	0	0	0	0	1	0	0	0	0	0	0	0	0	0	0	0	0	0	0	0	0	0	0	0	0	0	0	0	0	0
fr4637	orf_1146	-0.174137	0.184611	0.8404	0.03467	RPL39	0	0	0	0	0	0	0	1	0	0	0	0	0	0	0	0	0	0	0	0	0	0	0	0	0	0	0	0	0	0	0	0	0	0	0	0	0	0	0	0
fr4638	RPPA06882	0.0820404	0.0882108	1	1	APC1	0	0	0	0	0	0	0	0	0	1	0	0	0	0	0	0	1	0	1	0	1	0	0	0	0	0	0	0	0	0	0	1	0	0	0	0	0	0	0	0
fr4639	RPPA07503	0.497393	0.0300174	8.56e-05	1	PSK2	0	0	1	0	0	0	0	0	0	1	0	0	0	0	0	0	0	0	0	1	0	0	0	0	0	0	0	0	0	0	0	0	0	0	0	0	0	0	0	0
fr464	RPPA06921	-0.0982896	-0.356011	1	0.0369127	SLU7	0	0	0	0	0	0	0	0	0	0	0	0	0	0	0	0	0	0	0	0	0	0	0	0	0	0	0	0	1	0	0	0	0	0	0	0	0	0	0	0
fr4640	RPPA06678	-0.436043	0.00131667	0.000229921	1	FET5	0	0	0	0	0	0	0	0	0	0	0	0	0	0	1	0	0	0	0	0	0	0	0	0	0	0	0	0	0	0	0	0	0	0	0	0	0	0	0	0
fr4643	orf_15986	0.0908253	-0.358398	1	0.00734469	ARA1	0	0	1	0	0	0	0	0	0	0	0	0	0	0	0	0	0	0	0	0	0	0	0	0	0	0	0	0	0	0	0	0	0	0	0	0	0	0	0	0
fr4648	RPPA05680	0.13607	0.155124	0.882328	0.306999	TCB1	0	0	0	0	0	0	0	0	0	0	0	0	0	0	0	0	0	0	0	0	0	0	0	0	0	1	0	0	0	0	0	0	0	0	0	0	0	0	0	0
fr4649	RPPA07419	0.0672198	-0.264904	1	0.00803771	COX19	0	0	0	0	0	0	0	0	0	0	0	0	0	0	1	0	0	0	0	0	0	0	0	0	0	0	0	0	0	0	0	0	0	0	0	0	0	0	0	0
fr4652	orf_814	-0.322215	0.0732907	0.0587345	1	DLD3	0	0	0	0	0	0	0	0	0	0	0	0	0	0	0	0	0	0	0	0	0	0	0	0	0	0	0	0	0	0	0	0	0	0	0	0	0	0	0	1
fr4659	RPPA07376	-0.0149295	-0.0708983	1	1	YLR422W	0	0	0	0	0	0	0	0	0	0	0	0	0	0	0	0	0	0	0	0	0	0	0	0	0	1	0	0	0	0	0	0	0	0	0	0	0	0	0	0
fr466	orf_15065	0.344173	0.0943744	0.00126701	1	MET7	0	0	0	0	0	1	0	0	0	0	0	0	0	0	0	0	1	0	0	0	0	0	0	0	0	0	0	0	0	0	0	0	0	0	0	0	0	0	0	0
fr4660	RPPA08151	-0.0387897	0.12767	1	0.664893	RVB1	0	0	0	0	0	1	1	0	0	0	0	0	0	0	0	0	1	0	0	0	0	0	0	0	0	0	0	0	1	0	0	0	0	0	0	0	0	0	0	0
fr4661	orf_11151	-0.472299	-0.134353	0.0400755	0.234346	YIL064W	0	0	0	0	0	0	0	0	0	0	0	0	0	0	0	0	1	0	0	0	0	0	0	0	0	0	0	0	0	0	0	0	0	0	0	1	0	0	0	0
fr4664	RPPA08592	-0.173546	1.70962	0.145736	9.88e-10	EBP2	0	0	0	0	0	0	0	0	0	0	0	0	0	0	0	0	1	0	0	0	0	0	0	0	0	0	0	0	1	0	0	0	0	0	0	1	0	0	0	0
fr4666	orf_11859	-0.557026	-0.601871	0.000600486	0.000326691	ATG20	0	0	0	0	0	0	0	0	0	0	0	0	0	0	1	0	0	0	0	0	0	0	0	0	0	0	0	0	0	1	0	0	0	0	0	0	0	0	0	0
fr4667	RPPA05389	-0.671067	-0.302596	8.48e-06	0.00227135	YGR111W	0	0	0	0	0	0	0	0	0	0	0	0	0	0	0	0	0	0	0	0	0	0	0	0	0	0	1	0	0	0	0	0	0	0	0	0	0	0	0	0
fr4679	RPPA07242	-1.15977	-0.996671	1.25e-07	2.16e-07	THI20	0	0	0	0	0	0	0	0	0	0	0	0	0	1	0	0	0	0	0	0	0	0	0	0	0	0	0	0	0	0	0	0	0	0	0	0	0	0	0	0
fr4681	RPPA09443	0.0156184	0.713623	1	1.2e-06	YLR168C	0	0	0	0	0	0	0	0	0	0	0	0	0	0	0	0	0	0	0	0	0	0	0	0	0	1	0	0	0	0	0	0	0	0	0	0	0	0	0	0
fr4682	RPPA09511	0.723027	0.291558	3.38e-06	0.00213335	ACT1	0	1	0	0	0	1	1	0	0	1	0	0	0	0	1	1	1	0	1	1	1	1	0	0	0	0	1	1	1	1	0	0	1	0	1	0	0	0	0	0
fr4689	orf_16390	-0.467303	-0.419609	0.00246503	0.00326893	PCA1	0	0	0	0	0	0	0	0	0	0	0	0	0	0	1	0	0	0	0	0	0	0	0	0	0	0	0	0	0	0	1	0	0	0	0	0	0	0	0	0
fr4691	RPPA11354	0.910382	1.16367	0.000121186	1.05e-07	GPI2	0	0	0	0	0	0	0	0	0	1	0	1	0	0	0	0	0	0	0	0	0	0	0	0	0	0	0	0	0	0	0	0	0	0	0	0	0	0	0	0
fr47	orf_20664	1.54136	2.49617	5.55e-08	1.12e-10	YSY6	0	0	0	0	0	0	0	0	0	0	0	0	0	0	0	0	0	0	0	0	0	0	0	0	0	0	0	0	0	0	0	0	0	0	0	0	0	0	0	1
fr4701	RPPA04414	-0.220899	0.278111	0.0140545	0.00377081	SKI6	0	0	0	0	0	0	0	0	0	0	0	0	0	0	0	0	1	0	0	0	0	0	0	0	0	0	0	0	1	0	0	0	0	0	1	1	0	0	0	0
fr4707	RPPA04153	-0.418616	-0.673636	0.000122584	4.72e-06	ERG28	0	0	0	0	0	0	0	0	0	0	0	1	0	0	0	0	0	0	0	0	0	0	0	0	0	0	0	0	0	0	0	0	0	0	0	0	0	0	0	0
fr4709	RPPA05203	-0.785182	0.299755	1.66e-06	0.000864726	HMG1	0	0	0	0	0	0	0	0	0	0	0	1	0	0	0	0	0	0	0	0	0	0	0	0	0	0	0	0	0	0	0	0	0	0	0	0	0	0	0	0
fr4710	RPPA04808	-0.587053	-0.492048	1.12e-05	1.58e-05	TAF11	0	0	0	0	0	0	1	0	0	0	0	0	0	0	0	0	0	0	0	0	1	0	0	0	0	0	0	0	1	0	0	0	0	0	0	0	0	0	0	0
fr4715	RPPA05384	0.623181	0.67112	3.08e-05	0.000120683	YLR412W	0	0	0	0	0	0	0	0	0	0	0	0	0	0	0	0	0	0	0	0	0	0	0	0	0	1	0	0	0	0	0	0	0	0	0	0	0	0	0	0
fr4719	RPPA12098	-0.0678172	-0.268061	1	0.00635717	DOT6	0	0	0	0	0	1	1	0	0	0	0	0	0	0	0	0	1	0	0	0	0	0	0	0	0	0	1	0	1	0	0	0	0	0	0	0	0	0	0	0
fr4725	RPPA11165	0.93659	2.00784	1.13e-06	1.3e-09	JIP5	0	0	0	0	0	0	0	0	0	1	0	0	0	0	0	0	0	0	0	0	0	0	0	0	0	0	0	0	0	0	0	0	0	0	0	0	0	0	0	0
fr4732	RPPA06405	-0.00895634	0.0179551	1	1	DLD1	0	0	1	1	0	0	0	0	0	0	0	0	0	0	0	0	0	0	0	0	0	0	0	0	0	0	0	0	0	0	0	0	0	0	0	0	1	0	0	0
fr4736	RPPA08784	-0.658144	-0.795728	7.04e-06	5.62e-06	PRI2	0	0	0	0	0	1	0	0	0	0	0	0	0	0	0	1	0	0	0	0	0	0	0	0	0	0	0	0	1	0	0	0	0	0	0	0	0	0	0	0
fr4741	RPPA05757	-0.470625	-0.750804	0.000663843	3.99e-06	CIA1	0	0	0	0	0	0	0	0	0	0	0	0	0	0	0	0	0	0	0	0	0	0	0	0	0	1	0	0	0	0	0	0	0	0	0	0	0	0	0	0
fr4753	RPPA05687	-0.337594	-0.118058	0.00220981	0.684501	RSR1	0	1	0	0	0	0	0	0	0	0	0	0	0	0	0	0	0	0	0	0	0	1	0	0	1	0	1	0	0	0	0	0	0	0	0	0	0	0	0	0
fr4754	RPPA11839	-0.294619	0.214821	0.0428672	0.0965279	HUB1	1	0	0	0	0	0	0	0	0	1	0	0	0	0	0	0	0	0	0	0	0	0	0	0	0	0	1	0	1	0	0	0	0	0	1	0	0	0	0	0
fr4755	RPPA10669	-0.430096	-0.512746	0.000353569	2.23e-05	HST4	0	0	0	0	0	1	1	0	0	1	0	1	0	0	0	0	1	0	0	0	0	0	0	0	0	0	0	0	1	0	0	0	0	0	0	0	0	0	0	0
fr4757	RPPA05585	-0.587208	-0.28089	2e-05	0.00147316	YMR258C	0	0	0	0	0	0	0	0	0	0	0	0	0	0	0	0	0	0	0	0	0	0	0	0	0	1	0	0	0	0	0	0	0	0	0	0	0	0	0	0
fr4758	RPPA10644	0.127906	-0.404946	0.845346	0.000128773	PTC5	0	0	0	0	0	0	0	0	0	0	0	0	0	0	0	0	0	0	0	0	0	0	0	0	0	0	0	0	0	0	0	0	0	0	0	0	0	0	0	1
fr4761	RPPA09648	-0.441008	1.11172	0.00230418	6.59e-07	NOP14	0	0	0	0	0	0	0	0	0	0	0	0	0	0	0	0	1	0	0	0	0	0	0	0	0	0	0	0	1	0	0	0	0	0	0	1	0	0	0	0
fr4767	RPPA06341	0.48579	-0.3253	0.00260031	0.0634712	SPS1	0	0	0	0	0	0	0	0	0	1	0	0	0	0	0	0	0	0	0	1	0	0	0	0	0	0	0	0	0	0	0	0	1	0	0	0	0	0	0	0
fr4771	RPPA05941	-0.688892	-0.677192	0.00010681	1.71e-06	HIR3	0	0	0	0	0	1	1	0	0	0	0	0	0	0	0	0	1	0	0	0	1	0	0	0	0	0	0	0	1	0	0	0	0	0	0	0	0	0	0	0
fr4775	RPPA07936	0.196299	-0.147965	0.572037	0.818004	MLH1	0	0	0	0	0	1	0	0	0	0	0	0	0	0	0	1	0	0	0	0	1	0	0	1	0	0	0	0	0	0	0	0	0	0	0	0	0	0	0	0
fr4776	RPPA11687	-0.136658	1.23801	0.433534	1.53e-07	RNT1	0	0	0	0	0	1	1	0	0	0	0	0	0	0	0	0	1	0	0	0	0	0	0	0	0	0	0	0	1	0	0	0	0	0	0	1	0	0	0	0
fr4777	RPPA04935	-0.759577	-0.490551	0.000596758	0.00158774	YHR177W	0	0	0	0	0	0	0	0	0	0	0	0	0	0	0	0	0	0	0	0	0	0	0	0	0	1	0	0	0	0	0	0	0	0	0	0	0	0	0	0
fr4780	RPPA11203	0.55552	0.216839	0.000170697	0.0488449	MF(ALPHA)1	1	0	0	0	0	0	0	0	0	0	0	0	0	0	0	0	0	0	0	0	0	0	0	0	1	0	0	0	0	0	0	0	0	0	1	0	0	0	0	0
fr4789	RPPA06006	0.117808	-0.354485	1	0.000174089	GCV2	0	0	0	0	0	0	0	0	0	0	1	0	0	0	0	0	0	0	0	0	0	0	0	0	0	0	0	0	0	0	0	0	0	0	0	0	0	0	0	0
fr479	RPPA09565	0.390564	0.210051	0.000236173	0.0674198	YER010C	0	0	0	0	0	0	0	0	0	0	0	0	0	0	0	0	0	0	0	0	0	0	0	0	0	1	0	0	0	0	0	0	0	0	0	0	0	0	0	0
fr4792	RPPA05035	-0.307729	1.21722	0.0208867	9.35e-08	HAS1	0	0	0	0	0	0	0	0	0	0	0	0	0	0	0	0	1	0	0	0	0	0	0	0	0	0	0	0	1	0	0	0	0	0	0	1	0	0	0	0
fr4796	RPPA05370	0.449506	0.555111	0.000147715	4.98e-05	YJL171C	0	0	0	0	0	0	0	0	0	0	0	0	0	0	0	0	0	0	0	0	0	0	0	0	0	1	0	0	0	0	0	0	0	0	0	0	0	0	0	0
fr4797	RPPA09046	0.0918259	-0.61339	1	2.75e-05	HSP78	0	0	0	0	0	0	0	0	1	0	0	0	0	0	1	1	1	0	0	0	0	0	0	0	0	0	0	0	0	0	0	0	0	0	0	0	0	0	0	0
fr4801	RPPA07940	0.0819337	-0.31605	1	0.00507408	CRN1	0	0	0	0	0	0	0	0	0	0	0	0	0	0	0	0	1	0	1	0	0	0	0	0	0	0	0	0	0	0	0	0	0	0	0	0	0	0	0	0
fr4809	orf_2375	0.999719	-0.3208	1.3e-06	0.0649746	YGR203W	0	0	0	0	0	0	0	0	0	0	0	0	0	0	0	0	0	0	0	0	0	0	0	0	0	1	0	0	0	0	0	0	0	0	0	0	0	0	0	0
fr481	RPPA06823	-0.068801	-0.101514	1	1	RFC3	0	0	0	0	0	1	0	0	0	0	0	0	0	0	0	1	1	0	0	0	1	0	0	0	0	0	0	0	0	0	0	0	0	0	0	0	0	0	0	0
fr4811	RPPA06982	-0.672105	-0.547219	3.65e-05	6.19e-05	SCW11	0	1	0	0	0	0	0	0	0	0	0	0	0	0	0	0	0	0	0	0	0	0	0	0	0	0	0	0	0	0	0	0	0	0	0	0	0	0	0	0
fr4815	RPPA08008	-0.77021	-0.172858	2.41e-06	0.054126	ERV25	0	0	0	0	0	0	0	0	0	0	0	0	0	0	1	0	0	0	0	0	0	0	0	0	0	0	0	0	0	1	0	0	0	0	0	0	0	0	0	0
fr4819	orf_9447	0.172886	-0.215601	0.116151	0.00733507	FKS1	0	0	1	0	0	0	0	0	0	0	0	0	0	0	1	0	0	0	0	1	0	0	0	0	0	0	1	1	0	1	0	0	0	0	0	0	0	0	0	0
fr4823	orf_463	-0.588826	-0.62674	9.03e-05	6.28e-06	TDH1	0	0	1	0	0	0	0	0	0	0	0	0	0	0	0	0	0	0	0	0	0	0	0	0	0	0	0	0	0	0	0	0	0	0	0	0	0	0	0	0
fr4827	orf_24674	0.0680371	-0.0967796	1	1	YTA6	0	0	0	0	0	0	0	0	0	0	0	0	0	0	0	0	0	0	0	0	0	0	0	0	0	1	0	0	0	0	0	0	0	0	0	0	0	0	0	0
fr4829	RPPA09601	-0.705392	-0.410175	1.48e-05	0.000249199	RPS26B	0	0	0	0	0	0	0	1	0	0	0	0	0	0	0	0	0	0	0	0	0	0	0	0	0	0	0	0	0	0	0	0	0	0	0	0	0	0	0	0
fr4831	RPPA10191	0.504678	0.527401	0.000115584	0.000179298	PET123	0	0	0	0	0	0	0	1	0	0	0	0	0	0	0	0	0	0	0	0	0	0	0	0	0	0	0	0	0	0	0	0	0	0	0	0	0	0	0	0
fr4832	orf_8271	-0.0460401	-0.219928	1	0.0369768	CIN8	0	0	0	0	0	0	0	0	0	0	0	0	0	0	0	0	1	0	1	0	1	0	0	0	0	0	0	0	0	0	0	0	0	0	0	0	0	0	0	0
fr4838	RPPA11664	-0.448765	0.176915	0.000255307	1	GTT3	0	0	0	0	0	0	0	0	0	0	0	0	0	0	0	0	0	0	0	0	0	0	0	0	0	0	0	0	0	0	0	0	0	0	0	0	0	0	1	0
fr484	RPPA07095	-0.318392	-1.24292	0.00333727	3.29e-08	CTR1	0	0	0	0	0	0	0	0	0	0	0	0	0	0	1	0	0	0	0	0	0	0	0	0	0	0	0	0	0	0	0	0	0	0	0	0	0	0	0	0
fr4840	RPPA11112	-0.19447	-0.253955	0.044949	0.00259032	PGI1	0	0	1	0	0	0	0	0	0	0	0	0	0	1	0	0	0	0	0	0	0	0	0	0	0	0	0	0	0	0	0	0	0	0	0	0	0	0	1	0
fr4847	RPPA07110	-0.370566	-0.0473319	0.000301767	1	RSC4	0	0	0	0	0	1	1	0	0	0	0	0	0	0	0	0	1	0	0	0	1	0	0	0	0	0	0	0	1	0	0	0	0	0	0	0	0	0	0	0
fr4849	RPPA04318	0.152423	0.783666	0.217314	9.48e-06	YGL220W	0	0	0	0	0	0	0	0	0	0	0	0	0	0	0	0	0	0	0	0	0	0	0	0	0	1	0	0	0	0	0	0	0	0	0	0	0	0	0	0
fr485	RPPA07494	0.181093	-0.316557	0.366067	0.00319135	RPT2	0	0	0	0	0	0	0	0	0	0	0	0	0	0	0	0	0	0	0	0	0	0	0	0	0	0	0	0	0	0	0	1	0	0	0	0	0	0	0	0
fr4850	RPPA06437	-0.435771	-0.334139	0.00957176	0.0137973	YEL007W	0	0	0	0	0	0	0	0	0	0	0	0	0	0	0	0	0	0	0	0	0	0	0	0	0	1	0	0	0	0	0	0	0	0	0	0	0	0	0	0
fr4856	orf_18836	0.10222	0.139136	1	0.37068	HTD2	0	0	0	0	0	0	0	0	0	0	0	1	0	0	0	0	0	0	0	0	0	0	0	0	0	0	0	0	0	0	0	0	0	0	0	0	0	0	0	0
fr4865	RPPA11798	-0.00713677	0.0635888	1	1	YJL123C	0	0	0	0	0	0	0	0	0	0	0	0	0	0	0	0	0	0	0	0	0	0	0	0	0	1	0	0	0	0	0	0	0	0	0	0	0	0	0	0
fr4873	RPPA07533	-1.39869	-2.12072	2.98e-08	2.27e-10	CTA1	0	0	0	0	0	0	0	0	0	0	0	0	0	0	0	1	0	0	0	0	0	0	0	0	0	0	0	0	0	0	0	0	0	0	1	0	0	0	0	0
fr4883	RPPA06229	-1.65639	-2.1076	3.71e-08	1.11e-09	BUL1	0	0	0	0	0	0	0	0	0	1	0	0	0	0	0	0	1	0	0	0	0	0	0	0	0	0	0	0	0	0	0	0	0	0	0	0	0	0	0	0
fr4884	orf_2000	0.0351948	-0.183342	1	1	PTC2	0	0	0	0	0	0	0	0	0	1	0	0	0	0	0	1	0	0	0	0	1	0	0	0	1	0	0	0	0	0	0	0	0	0	1	0	0	0	0	0
fr4885	RPPA04087	1.1178	1.4969	1.49e-07	1.24e-08	MGM101	0	0	0	0	0	1	0	0	0	0	0	0	0	0	0	1	1	0	0	0	0	0	0	0	0	0	0	0	0	0	0	0	0	0	0	0	0	0	0	0
fr4891	RPPA05488	0.953775	0.588833	3.25e-07	3.26e-05	MRPL6	0	0	0	0	0	0	0	1	0	0	0	0	0	0	0	0	0	0	0	0	0	0	0	0	0	0	0	0	0	0	0	0	0	0	0	0	0	0	0	0
fr4892	RPPA09932	-0.305777	-0.695459	0.0570604	6.29e-06	EAF6	0	0	0	0	0	1	0	0	0	1	0	0	0	0	0	1	1	0	0	0	0	0	0	0	0	0	0	0	0	0	0	0	0	0	0	0	0	0	0	0
fr4899	RPPA07075	0.813055	0.269477	2.27e-06	0.00252788	GND2	0	0	1	0	0	0	0	0	0	0	0	0	0	1	0	0	0	0	0	0	0	0	0	0	0	0	0	0	0	0	0	0	0	0	0	0	0	0	1	0
fr49	RPPA09912	0.226713	0.49213	0.176533	6.42e-05	CPR5	0	0	0	0	0	0	0	0	0	0	0	0	0	0	0	0	0	0	0	0	0	0	0	0	0	1	0	0	0	0	0	0	0	0	0	0	0	0	0	0
fr4908	RPPA05069	0.37548	-0.247702	0.000444684	0.00384863	TRE1	0	0	0	0	0	0	0	0	0	0	0	0	0	0	0	0	0	0	0	0	0	0	0	0	0	0	0	0	0	0	0	1	0	0	0	0	0	0	0	0
fr4909	RPPA07140	-0.00155347	1.2751	1	1.24e-07	UTP20	0	0	0	0	0	0	0	0	0	0	0	0	0	0	0	0	1	0	0	0	0	0	0	0	0	0	0	0	1	0	0	0	0	0	0	1	0	0	0	0
fr491	RPPA05098	-0.438759	-0.573709	0.000553788	5.24e-06	VID24	0	0	1	0	0	0	0	0	0	0	0	0	0	0	1	0	1	0	0	0	0	0	0	0	0	0	0	1	0	1	0	1	0	0	0	0	0	0	0	0
fr4911	RPPA07001	0.965649	-0.0568105	1.03e-06	1	YGL242C	0	0	0	0	0	0	0	0	0	0	0	0	0	0	0	0	0	0	0	0	0	0	0	0	0	1	0	0	0	0	0	0	0	0	0	0	0	0	0	0
fr4916	RPPA05023	-1.03163	-0.821307	5.78e-07	9.66e-07	MDH3	0	0	1	0	0	0	0	0	0	0	0	1	0	1	0	0	0	0	0	0	0	0	0	0	0	0	0	0	0	0	0	0	0	0	0	0	0	0	1	0
fr4917	RPPA05348	-0.062992	-2.74527	1	9.91e-11	PIC2	0	0	0	0	0	0	0	0	0	0	0	0	0	0	1	0	0	0	0	0	0	0	0	0	0	0	0	0	0	0	0	0	0	0	0	0	0	0	0	0
fr4918	RPPA11940	0.260791	-0.0850649	0.00416396	1	SAS2	0	0	0	0	0	1	1	0	0	0	0	0	0	0	0	0	1	0	0	0	0	0	0	0	0	0	0	0	1	0	0	0	0	0	0	0	0	0	0	0
fr492	RPPA07266	-0.217411	-0.67004	0.14488	1.83e-06	TGL4	0	0	0	0	0	0	0	0	0	0	0	1	0	0	0	0	0	0	0	0	0	0	0	0	0	0	0	0	0	0	0	0	0	0	0	0	0	0	0	0
fr4925	orf_12425	0.426687	-0.0559251	0.0118592	1	RGA2	1	0	0	0	0	0	0	0	0	0	0	0	0	0	0	0	1	0	1	0	0	1	1	0	1	0	1	0	0	0	0	0	0	0	1	0	0	0	0	0
fr4929	RPPA10703	-0.435532	-0.603171	0.000524412	4.12e-05	SSU72	0	0	0	0	0	0	1	0	0	0	0	0	0	0	0	0	1	0	0	0	0	0	0	0	0	0	0	0	1	0	0	0	0	0	0	1	0	0	0	0
fr4931	RPPA07282	-0.378699	-1.36007	0.000284755	1.35e-08	VBA2	0	0	0	0	0	0	0	0	0	0	0	0	0	0	1	0	0	0	0	0	0	0	0	0	0	0	0	0	0	0	0	0	0	0	0	0	0	0	0	0
fr4935	RPPA05846	0.669002	0.616611	0.000202931	5.63e-06	TIM44	0	0	0	0	0	0	0	0	0	0	0	0	0	0	1	0	1	0	0	0	0	0	0	0	0	0	0	0	0	0	0	0	0	0	0	0	0	0	0	0
fr4948	RPPA09874	0.216167	-1.22565	0.0379032	1.05e-07	MTH1	0	0	0	0	0	0	0	0	0	0	0	0	0	0	1	0	0	0	0	0	0	0	0	0	1	0	0	0	0	0	0	0	0	0	0	0	0	0	0	0
fr4951	orf_2473	-0.305491	0.43509	0.0899345	4.25e-05	RPS14A	0	0	0	0	0	1	0	1	0	0	0	0	0	0	0	0	1	0	0	0	0	0	0	0	0	0	0	0	1	0	0	0	0	0	0	1	0	0	0	0
fr4955	RPPA07423	-0.35311	0.25199	0.00135919	0.0137893	HOS2	0	0	0	0	0	1	1	0	0	1	0	0	0	0	0	0	1	0	0	0	1	0	0	1	0	0	0	0	1	0	0	0	0	0	0	0	0	0	0	0
fr4960	RPPA09454	-0.375703	-0.336644	0.00833752	0.481992	YLR241W	0	0	0	0	0	0	0	0	0	0	0	0	0	0	0	0	0	0	0	0	0	0	0	0	0	1	0	0	0	0	0	0	0	0	0	0	0	0	0	0
fr4962	RPPA07117	0.0781713	-0.762227	1	8.41e-07	YER152C	0	0	0	0	0	0	0	0	0	0	0	0	0	0	0	0	0	0	0	0	0	0	0	0	0	1	0	0	0	0	0	0	0	0	0	0	0	0	0	0
fr4969	RPPA07079	0.172617	-0.363624	1	0.00411956	MPH1	0	0	0	0	0	1	0	0	0	0	0	0	0	0	0	1	0	0	0	0	0	0	0	0	0	0	0	0	0	0	0	0	0	0	0	0	0	0	0	0
fr4973	RPPA08026	0.187989	-0.258613	0.255931	0.00203043	CDC4	0	0	0	0	0	0	0	0	0	1	0	0	0	0	0	0	0	0	0	0	1	0	0	1	0	0	0	0	0	0	0	1	0	0	0	0	0	0	0	0
fr4983	orf_22809	0.0465375	0.131098	1	0.248987	RCY1	0	0	0	0	0	0	0	0	0	0	0	0	0	0	1	0	0	0	0	0	0	0	0	0	0	0	0	1	0	1	0	0	0	0	0	0	0	0	0	0
fr499	RPPA06523	0.0969455	-0.172815	1	0.386961	SMC4	0	0	0	0	0	0	0	0	0	0	0	0	0	0	0	0	1	0	0	0	1	0	0	0	0	0	0	0	0	0	0	0	0	0	0	0	0	0	0	0
fr4993	RPPA05111	1.15047	-0.318286	4.8e-07	0.00111894	ECM17	0	0	0	0	0	0	0	0	0	0	1	0	0	0	0	0	0	0	0	1	0	0	0	0	0	0	0	0	0	0	0	0	0	0	1	0	0	0	0	0
fr4996	RPPA07608	-0.121119	-0.185022	1	0.441737	ISC1	0	0	0	0	0	0	0	0	0	0	0	1	0	0	0	1	0	0	0	0	0	0	0	0	0	0	0	0	0	0	0	0	0	0	0	0	0	0	0	0
fr4997	RPPA11087	-0.786965	-0.616224	4.66e-06	1.02e-05	AGX1	0	0	0	0	0	0	0	0	0	0	1	0	0	0	0	0	0	0	0	0	0	0	0	0	0	0	0	0	0	0	0	0	0	0	0	0	0	0	0	0
fr4999	RPPA06892	-1.06819	-0.119661	4.97e-07	0.474182	QCR7	0	0	0	1	1	0	0	0	0	0	0	0	0	0	0	0	0	0	0	0	0	0	0	0	0	0	0	0	0	0	0	0	0	0	0	0	1	0	0	0
fr50	RPPA07877	0.0163958	-0.368681	1	0.000238098	PPZ2	0	0	0	0	0	0	0	0	0	0	0	0	0	0	0	0	0	0	0	0	0	0	0	0	0	0	0	0	0	0	1	0	0	0	0	0	0	0	0	0
fr501	RPPA06267	0.32192	0.170345	0.00674669	0.450197	RIM20	0	0	0	0	0	0	0	0	0	1	0	0	0	0	0	0	0	0	0	0	0	0	0	0	0	0	1	0	0	0	0	0	1	0	0	0	0	0	0	0
fr5013	RPPA10754	0.254272	-0.0841946	0.00979286	1	PRK1	0	1	0	0	0	0	0	0	0	1	0	0	0	0	1	0	1	0	1	0	0	0	0	0	0	0	0	1	0	1	0	0	0	0	0	0	0	0	0	0
fr5019	orf_12551	0.0467184	-0.285248	1	0.00294847	OSH7	0	0	0	0	0	0	0	0	0	0	0	1	0	0	1	0	0	0	0	0	0	0	0	0	0	0	1	1	0	1	0	0	0	0	0	0	0	0	0	0
fr5020	RPPA06845	0.280496	0.0198012	0.00175307	1	IZH3	0	0	0	0	0	0	0	0	0	0	0	1	0	0	0	0	0	0	0	0	0	0	0	0	0	0	0	0	0	0	1	0	0	0	0	0	0	0	0	0
fr5021	RPPA06222	0.13098	-0.278302	1	0.10492	MCM4	0	0	0	0	0	1	0	0	0	0	0	0	0	0	0	0	0	0	0	0	1	0	0	0	0	0	0	0	0	0	0	0	0	0	0	0	0	0	0	0
fr5023	RPPA10997	0.254883	0.365003	0.101946	0.000929655	YNR029C	0	0	0	0	0	0	0	0	0	0	0	0	0	0	0	0	0	0	0	0	0	0	0	0	0	1	0	0	0	0	0	0	0	0	0	0	0	0	0	0
fr5034	RPPA06240	0.0365079	1.41211	1	4.88e-09	MIS1	0	0	0	0	0	0	0	1	0	1	0	0	1	1	0	0	1	0	0	0	0	0	0	0	0	0	0	0	1	0	0	0	0	0	0	1	0	1	1	0
fr5036	RPPA05463	-0.477898	-0.597056	0.000237214	8.03e-06	ADK2	0	0	0	0	0	0	0	0	0	0	0	0	0	0	0	0	0	0	0	0	0	0	0	0	0	0	0	0	0	0	0	0	0	0	0	0	0	0	0	1
fr5040	orf_20325	-0.00890147	-0.193404	1	0.113622	GUP2	0	0	0	0	0	0	0	0	0	0	0	0	0	0	1	0	0	0	0	0	0	0	0	0	0	0	0	0	0	0	0	0	0	0	0	0	0	0	0	0
fr5041	RPPA08002	-0.110786	0.208422	1	0.0089711	GUK1	0	0	0	0	0	0	0	0	0	0	0	0	0	0	0	0	0	0	0	0	0	0	0	0	0	0	0	0	0	0	0	0	0	0	0	0	0	0	0	1
fr5048	RPPA08111	-0.083135	-0.400936	1	8.98e-05	SLA2	0	1	0	0	0	1	0	0	0	0	0	0	0	0	1	0	1	0	1	1	0	1	0	0	0	0	1	1	0	1	0	0	0	0	0	0	0	0	0	0
fr5060	RPPA04991	-0.255139	-0.625167	0.0613673	7.66e-06	PEX14	0	0	0	0	0	0	0	0	0	0	0	0	0	0	1	0	1	0	0	0	0	0	0	0	0	0	0	0	0	0	0	0	0	0	0	0	0	0	0	0
fr5062	RPPA09567	-0.352631	-0.893496	0.00664446	3.9e-07	AIF1	0	0	0	0	0	0	0	0	0	0	0	0	0	0	0	1	0	0	0	0	0	0	0	0	0	0	0	0	0	0	0	0	0	0	1	0	0	0	0	0
fr5065	RPPA09580	0.592476	0.331788	0.000164215	0.00224508	CDC50	0	0	0	0	0	0	0	0	0	0	0	0	0	0	1	0	0	0	0	0	1	0	0	0	0	0	0	1	0	1	0	0	0	0	0	0	0	0	0	0
fr5067	RPPA04965	0.317105	0.578485	0.00171715	3.4e-06	BUL2	0	0	0	0	0	0	0	0	0	1	0	0	0	0	0	0	0	0	0	0	0	0	0	0	0	0	0	0	0	0	0	0	0	0	0	0	0	0	0	0
fr507	RPPA08062	0.157828	-0.226587	1	0.741207	YPL236C	0	0	0	0	0	0	0	0	0	0	0	0	0	0	0	0	0	0	0	0	0	0	0	0	0	1	0	0	0	0	0	0	0	0	0	0	0	0	0	0
fr5075	RPPA11460	-0.0919173	-1.03366	1	1.73e-06	HMI1	0	0	0	0	0	1	0	0	0	0	0	0	0	0	0	0	1	0	0	0	0	0	0	0	0	0	0	0	0	0	0	0	0	0	0	0	0	0	0	0
fr5083	RPPA08237	-0.0514726	0.410408	1	0.00014691	UTP30	0	0	0	0	0	0	0	0	0	0	0	0	0	0	0	0	1	0	0	0	0	0	0	0	0	0	0	0	1	0	0	0	0	0	0	1	0	0	0	0
fr5091	RPPA08066	0.560762	0.556657	2.37e-05	1.03e-05	SUI1	0	0	0	0	0	0	0	1	0	0	0	0	0	0	0	0	0	0	0	0	0	0	0	0	0	0	0	0	0	0	0	0	0	0	0	0	0	0	0	0
fr5095	RPPA05894	-0.187556	0.144355	0.0522953	0.198581	ZPR1	0	0	0	0	0	0	0	0	0	0	0	0	0	0	0	1	0	0	0	0	1	0	0	0	0	0	0	0	0	0	0	0	0	0	0	0	0	0	0	0
fr5097	RPPA10120	1.39546	-0.947023	2.23e-07	4.41e-07	YB70/YB69	0	0	0	0	0	0	0	0	0	0	0	0	0	0	0	0	0	0	0	0	0	0	0	0	0	1	0	0	0	0	0	0	0	0	0	0	0	0	0	0
fr5098	RPPA07669	-0.400432	-0.415879	0.000792925	0.000273285	FRS2	0	0	0	0	0	0	0	1	0	0	1	0	0	0	0	0	0	0	0	0	0	0	0	0	0	0	0	0	1	0	0	0	0	0	0	0	0	0	0	0
fr5101	RPPA08272	-0.0981593	-0.310261	1	0.000474996	PET100	0	0	0	1	0	0	0	0	0	0	0	0	0	0	0	0	0	0	0	0	0	0	0	0	0	0	0	0	0	0	0	0	0	0	0	0	1	0	0	0
fr5102	RPPA06656	0.336148	-0.333471	0.00308368	0.010192	YDL057W	0	0	0	0	0	0	0	0	0	0	0	0	0	0	0	0	0	0	0	0	0	0	0	0	0	1	0	0	0	0	0	0	0	0	0	0	0	0	0	0
fr5103	RPPA06467	-0.611545	0.0528807	2.7e-05	1	YHR140W	0	0	0	0	0	0	0	0	0	0	0	0	0	0	0	0	0	0	0	0	0	0	0	0	0	1	0	0	0	0	0	0	0	0	0	0	0	0	0	0
fr5104	RPPA04279	0.0925453	0.08156	1	1	TCP1	0	0	0	0	0	0	0	0	1	0	0	0	0	0	0	0	1	0	1	0	0	0	0	0	0	0	0	0	0	0	0	0	0	0	0	0	0	0	0	0
fr5105	RPPA08215	0.432475	-0.299061	0.000374008	0.00258662	DNM1	0	0	0	0	0	0	0	0	0	0	0	0	0	0	0	0	1	0	0	0	0	0	0	0	0	0	0	0	0	0	0	0	0	0	0	0	0	0	0	0
fr5109	RPPA09015	-0.011173	-0.432769	1	0.000368398	NSE3	0	0	0	0	0	1	0	0	0	0	0	0	0	0	0	1	0	0	0	0	0	0	0	0	0	0	0	0	0	0	0	0	0	0	0	0	0	0	0	0
fr511	RPPA11305	0.316351	0.357566	0.000861567	0.000183437	CHO1	0	0	0	0	0	0	0	0	0	0	0	1	0	0	0	0	0	0	0	0	0	0	0	0	0	0	0	0	0	0	0	0	0	0	0	0	0	0	0	0
fr5110	RPPA09243	0.965321	1.9039	4.05e-07	5.15e-10	YKL027W	0	0	0	0	0	0	0	0	0	0	0	0	0	0	0	0	0	0	0	0	0	0	0	0	0	1	0	0	0	0	0	0	0	0	0	0	0	0	0	0
fr5113	RPPA07881	0.0825257	0.073453	1	1	RPN5	0	0	0	0	0	0	0	0	0	0	0	0	0	0	0	0	0	0	0	0	0	0	0	0	0	0	0	0	0	0	0	1	0	0	0	0	0	0	0	0
fr5119	RPPA05858	0.048955	0.415258	1	9.8e-05	IMG2	0	0	0	0	0	1	0	1	0	0	0	0	0	0	0	0	1	0	0	0	0	0	0	0	0	0	0	0	0	0	0	0	0	0	0	0	0	0	0	0
fr5120	orf_19759	-0.771211	-0.736182	2.71e-06	1.18e-06	YDR018C	0	0	0	0	0	0	0	0	0	0	0	1	0	0	0	0	0	0	0	0	0	0	0	0	0	0	0	0	0	0	0	0	0	0	0	0	0	0	0	0
fr5127	RPPA12118	-0.718017	-0.49264	2.6e-05	2.02e-05	YGR012W	0	0	0	0	0	0	0	0	0	0	0	0	0	0	0	0	0	0	0	0	0	0	0	0	0	1	0	0	0	0	0	0	0	0	0	0	0	0	0	0
fr5130	RPPA10652	0.367846	0.260836	0.0117035	0.0276271	YLR064W	0	0	0	0	0	0	0	0	0	0	0	0	0	0	0	0	0	0	0	0	0	0	0	0	0	1	0	0	0	0	0	0	0	0	0	0	0	0	0	0
fr5132	RPPA11173	-0.0364045	-1.02791	1	1.25e-06	YBR204C	0	0	0	0	0	0	0	0	0	0	0	0	0	0	0	0	0	0	0	0	0	0	0	0	0	1	0	0	0	0	0	0	0	0	0	0	0	0	0	0
fr5135	RPPA11013	-0.608959	0.678522	5.27e-05	1.34e-05	UBP1	0	0	0	0	0	0	0	0	0	1	0	0	0	0	0	0	0	0	0	0	0	0	0	0	0	0	0	0	0	0	0	0	0	0	0	0	0	0	0	0
fr514	orf_5422	0.26349	-0.254389	0.0262045	0.109534	HIP1	0	0	0	0	0	0	0	0	0	0	0	0	0	0	1	0	0	0	0	0	0	0	0	0	0	0	0	0	0	0	0	0	0	0	0	0	0	0	0	0
fr5142	RPPA05093	-0.466085	0.888519	0.000833846	1.89e-06	YGR272C	0	0	0	0	0	0	0	0	0	0	0	0	0	0	0	0	0	0	0	0	0	0	0	0	0	0	0	0	0	0	0	0	0	0	0	0	0	0	0	1
fr5146	RPPA07328	-0.305631	-0.464092	0.00371799	0.000107329	NST1	0	0	0	0	0	0	0	0	0	0	0	0	0	0	0	1	0	0	0	0	0	0	0	0	0	0	0	0	0	0	0	0	0	0	0	0	0	0	0	0
fr5147	RPPA10538	-0.0270048	-0.128243	1	0.765248	ATP7	0	0	0	1	0	0	0	0	0	0	0	0	0	0	1	0	0	0	0	0	0	0	0	0	0	0	0	0	0	0	0	0	0	0	0	0	0	0	1	0
fr5150	RPPA07811	-0.0216134	-0.021247	1	1	RIS1	0	0	0	0	0	1	0	0	0	0	0	0	0	0	0	0	1	0	0	0	0	0	0	0	0	0	0	0	0	0	0	0	0	0	0	0	0	0	0	0
fr5160	RPPA09785	-0.461023	-0.48027	0.000197984	4.59e-05	RAD51	0	0	0	0	0	1	0	0	0	0	0	0	0	0	0	1	1	0	0	0	1	0	0	1	0	0	0	0	0	0	0	0	0	0	0	0	0	0	0	0
fr5161	orf_9978	-0.252573	0.236502	0.00587882	0.169468	HVG1	0	0	0	0	0	0	0	0	0	0	0	0	0	0	0	0	0	0	0	0	0	0	0	0	0	1	0	0	0	0	0	0	0	0	0	0	0	0	0	0
fr5163	orf_24274	-0.223119	-0.424526	1	0.000372884	PTC2	0	0	0	0	0	0	0	0	0	1	0	0	0	0	0	1	0	0	0	0	1	0	0	0	1	0	0	0	0	0	0	0	0	0	1	0	0	0	0	0
fr5165	orf_16299	0.768926	0.36752	3.1e-05	0.000323104	TRS120	0	0	0	0	0	0	0	0	0	0	0	0	0	0	1	0	0	0	0	0	0	0	0	0	0	0	0	0	0	1	0	0	0	0	0	0	0	0	0	0
fr5169	RPPA05431	-1.3727	0.671493	6.23e-08	1.27e-05	TMA19	0	0	0	0	0	0	0	1	0	0	0	0	0	0	0	1	0	0	0	0	0	0	0	0	0	0	0	0	0	0	0	0	0	0	1	0	0	0	0	0
fr5177	orf_8022	0.140785	0.323016	1	0.149014	NUP100	0	0	0	0	0	0	0	0	0	0	0	0	0	0	1	0	1	1	0	0	0	0	0	0	0	0	0	0	0	0	0	0	0	0	0	0	0	0	0	0
fr5178	RPPA06276	0.288583	-0.112156	0.00461976	1	UBP2	0	0	0	0	0	0	0	0	0	1	0	0	0	0	0	0	0	0	0	0	0	0	0	0	0	0	0	0	0	0	0	0	0	0	0	0	0	0	0	0
fr5179	RPPA05424	-0.862362	-0.528136	2.79e-06	8.23e-06	CKI1	0	0	0	0	0	0	0	0	0	0	1	1	0	0	0	0	0	0	0	0	0	0	0	0	0	0	0	0	0	0	0	0	0	0	0	0	0	0	0	0
fr5188	RPPA08170	0.1437	0.375139	0.648107	0.000605432	CHL1	0	0	0	0	0	0	0	0	0	0	0	0	0	0	0	0	1	0	0	0	1	0	0	0	0	0	0	0	0	0	0	0	0	0	0	0	0	0	0	0
fr519	RPPA09586	-0.0338167	0.058129	1	1	RIM15	0	0	0	0	0	0	0	0	0	1	0	0	0	0	0	1	0	0	0	0	1	0	0	1	0	0	0	0	0	0	0	0	0	0	1	0	0	0	0	0
fr5192	RPPA10338	-0.693663	0.700394	0.000118612	0.000101583	QDR1	0	0	0	0	0	0	0	0	0	0	0	0	0	0	1	0	0	0	0	0	0	0	0	0	0	0	0	0	0	0	0	0	0	0	1	0	0	0	0	0
fr5195	RPPA05952	0.587697	-0.350053	0.000378267	0.0252057	RKM1	0	0	0	0	0	0	0	0	0	0	0	0	0	0	0	0	0	0	0	0	0	0	0	0	0	0	0	0	0	0	0	0	0	0	1	0	0	0	0	0
fr5197	RPPA11763	-0.383645	-0.877461	0.00158994	1.04e-06	YDR196C	0	0	0	0	0	0	0	0	0	0	0	0	0	0	0	0	0	0	0	0	0	0	0	0	0	0	0	0	0	0	0	0	0	0	0	0	0	0	1	0
fr5205	RPPA08960	-0.0504716	-0.250713	1	0.00307493	PYC1	0	0	0	0	0	0	0	0	0	0	0	0	0	1	0	0	0	0	0	0	0	0	0	0	0	0	0	0	0	0	0	0	0	0	0	0	0	0	1	0
fr5214	RPPA12026	-0.164911	0.157211	0.100955	0.184164	GRX2	0	0	0	0	0	0	0	0	0	0	0	0	0	0	0	1	0	0	0	0	0	0	0	0	0	0	0	0	0	0	1	0	0	0	1	0	0	0	0	0
fr5216	orf_12765	-0.437296	-0.501912	0.00122977	0.00417247	DSE4/ACF2	0	0	0	0	0	0	0	0	0	0	0	0	0	0	0	0	0	0	0	0	0	0	0	0	0	0	0	0	0	0	0	0	0	0	0	0	0	0	0	0
fr5220	RPPA05830	-0.00773257	0.0855504	1	1	YNL260C	0	0	0	0	0	0	0	0	0	0	0	0	0	0	0	0	0	0	0	0	0	0	0	0	0	1	0	0	0	0	0	0	0	0	0	0	0	0	0	0
fr5222	RPPA10014	-2.35835	-0.540175	7.48e-10	1.14e-05	SED1	0	0	0	0	0	0	0	0	0	0	0	0	0	0	0	0	1	0	0	1	0	0	0	0	0	0	0	0	0	0	0	0	0	0	0	0	0	0	0	0
fr5228	RPPA07895	-0.180496	-0.226003	0.0941713	0.0268691	YGR210C	0	0	0	0	0	0	0	0	0	0	0	0	0	0	0	0	0	0	0	0	0	0	0	0	0	1	0	0	0	0	0	0	0	0	0	0	0	0	0	0
fr5231	orf_11775	-0.0788145	0.958215	1	1.51e-06	AIM23	0	0	0	0	0	0	0	0	0	0	0	0	0	0	0	0	0	0	0	0	0	0	0	0	0	1	0	0	0	0	0	0	0	0	0	0	0	0	0	0
fr5236	RPPA08222	-0.194863	-0.256221	0.224264	0.00441176	POP7	0	0	0	0	0	0	0	0	0	0	0	0	0	0	0	0	1	0	0	0	0	0	0	0	0	0	0	0	1	0	0	0	0	0	0	1	0	0	0	0
fr5241	RPPA12226	-0.112696	-0.0400985	1	1	AI4	0	0	0	0	0	1	0	0	0	0	0	0	0	0	0	0	0	0	0	0	0	0	0	0	0	0	0	0	1	0	0	0	0	0	0	0	0	0	0	0
fr5242	RPPA06679	-0.0674425	0.387101	1	0.000146814	RPS0A	0	0	0	0	0	0	0	1	0	0	0	0	0	0	0	0	1	0	0	0	0	0	0	0	0	0	0	0	0	0	0	0	0	0	0	1	0	0	0	0
fr5248	RPPA08910	0.0819845	0.300408	1	0.0100109	RRN6	0	0	0	0	0	0	1	0	0	0	0	0	0	0	0	0	0	0	0	0	0	0	0	0	0	0	0	0	1	0	0	0	0	0	0	0	0	0	0	0
fr5249	RPPA10899	0.925959	0.839017	2.96e-06	1.51e-05	YGL108C	0	0	0	0	0	0	0	0	0	0	0	0	0	0	0	0	0	0	0	0	0	0	0	0	0	1	0	0	0	0	0	0	0	0	0	0	0	0	0	0
fr5259	RPPA07925	-0.145098	-0.153975	1	1	SEC39	0	0	0	0	0	0	0	0	0	0	0	0	0	0	1	0	0	0	0	0	0	0	0	0	0	0	0	0	0	0	0	0	0	0	0	0	0	0	0	0
fr5270	RPPA05837	-0.325009	0.0334523	0.00155849	1	NGG1	0	0	0	0	0	1	0	0	0	1	0	0	0	0	0	0	1	0	0	0	0	0	0	0	0	0	0	0	0	0	0	0	0	0	1	0	0	0	0	0
fr5272	RPPA06779	0.453577	0.852072	0.000445982	0.000149835	RRN3	0	0	0	0	0	0	1	0	0	0	0	0	0	0	0	0	0	0	0	0	0	0	0	0	0	0	0	0	1	0	0	0	0	0	0	0	0	0	0	0
fr5278	orf_14164	-0.0779227	-0.169742	1	0.600415	HEM15	0	0	0	0	0	0	0	0	0	0	0	0	0	0	0	0	0	0	0	0	0	0	0	0	0	0	0	0	0	0	0	0	0	0	0	0	0	1	1	0
fr5280	RPPA07471	0.208308	-0.0471941	0.044191	1	BUD7	0	1	1	0	0	0	0	0	0	0	0	0	0	0	1	0	0	0	0	1	0	0	0	0	0	0	1	0	0	1	0	0	0	0	0	0	0	0	0	0
fr5283	RPPA04492	0.244215	-0.344657	0.0402451	0.0040749	RPT6	0	0	0	0	0	0	0	0	0	0	0	0	0	0	0	0	0	0	0	0	0	0	0	0	0	0	0	0	0	0	0	1	0	0	0	0	0	0	0	0
fr5288	RPPA04729	-0.821586	-0.812096	7e-06	6.36e-06	OSM1	0	0	0	0	0	0	0	0	0	0	0	0	0	0	0	0	0	0	0	0	0	0	0	0	0	0	0	0	0	0	0	0	0	0	0	0	0	0	0	1
fr5299	RPPA09729	0.245753	0.705544	0.0445811	0.000169256	RIO1	0	0	0	0	0	0	0	0	0	0	0	0	0	0	0	0	1	0	0	0	1	0	0	0	0	0	0	0	1	0	0	0	0	0	0	1	0	0	0	0
fr53	RPPA07156	-0.836003	-0.587481	5.59e-06	7e-06	RBK1	0	0	1	0	0	0	0	0	0	0	0	0	0	0	0	0	0	0	0	0	0	0	0	0	0	0	0	0	0	0	0	0	0	0	0	0	0	0	0	0
fr5306	RPPA10229	-1.09496	-1.06569	1.42e-07	8.91e-08	SNZ2	0	0	0	0	0	0	0	0	0	0	0	0	0	1	0	0	0	0	0	0	0	0	0	0	0	0	0	0	0	0	0	0	0	0	0	0	0	0	0	0
fr5310	RPPA06752	0.30301	0.14258	0.0022472	0.717647	RPS31/RPS37	0	0	0	0	0	0	0	1	0	1	0	0	0	0	0	0	1	0	0	0	0	0	0	0	0	0	0	0	0	0	0	0	0	0	0	1	0	0	0	0
fr5316	orf_5339	0.485551	0.493719	0.00660694	0.000399144	MATA1	0	0	0	0	0	0	1	0	0	0	0	0	0	0	0	0	0	0	0	0	0	0	0	0	0	0	0	0	1	0	0	0	0	0	0	0	0	0	0	0
fr5319	RPPA09067	0.0668607	-0.199574	1	0.0504964	CUP5	0	0	0	0	0	0	0	0	0	0	0	0	0	0	1	0	1	0	0	0	0	0	0	0	0	0	0	1	0	1	1	0	0	0	0	0	0	0	0	0
fr5321	RPPA05108	-0.164288	0.622592	0.0738374	2.92e-06	NIP1	0	0	0	0	0	0	0	1	0	0	0	0	0	0	0	0	1	0	0	0	0	0	0	0	0	0	0	0	0	0	0	0	0	0	0	1	0	0	0	0
fr5324	RPPA06659	0.127851	0.0346224	1	1	SPC2	0	0	0	0	0	0	0	0	0	1	0	0	0	0	1	0	0	0	0	0	0	0	0	0	0	0	0	0	0	0	0	0	0	0	0	0	0	0	0	0
fr5341	RPPA10175	0.376801	-0.0775538	0.000660618	1	YJU3	0	0	0	0	0	0	0	0	0	0	0	0	0	0	0	0	0	0	0	0	0	0	0	0	0	1	0	0	0	0	0	0	0	0	0	0	0	0	0	0
fr5346	RPPA09132	1.01942	2.03111	5.17e-07	1.92e-09	SMF2	0	0	0	0	0	0	0	0	0	0	0	0	0	0	1	0	0	0	0	0	0	0	0	0	0	0	0	0	0	0	0	0	0	0	0	0	0	0	0	0
fr535	orf_2784	0.942788	2.27488	0.00301522	1.2e-08	DUR1,2	0	0	0	0	0	0	0	0	0	0	0	0	0	0	0	0	0	0	0	0	0	0	0	0	0	0	0	0	0	0	0	0	0	0	0	0	0	1	0	0
fr5359	RPPA11242	-0.128071	0.883669	0.866298	2.35e-07	IPI1	0	0	0	0	0	0	0	0	0	0	0	0	0	0	0	0	1	0	0	0	0	0	0	0	0	0	0	0	1	0	0	0	0	0	0	1	0	0	0	0
fr5365	RPPA04846	-0.610648	-1.27269	5.54e-05	3.23e-08	PPA2	0	0	0	1	0	0	0	0	0	0	0	0	0	0	0	0	0	0	0	0	0	0	0	0	0	0	0	0	0	0	0	0	0	0	0	0	1	0	0	0
fr5366	RPPA09694	-0.467831	0.859691	0.000202752	7.15e-07	CBP6	0	0	0	0	0	0	0	1	0	0	0	0	0	0	0	0	0	0	0	0	0	0	0	0	0	0	0	0	0	0	0	0	0	0	0	0	0	0	0	0
fr5369	RPPA07903	-1.16757	-0.81412	3.96e-06	5.6e-06	DCG1	0	0	0	0	0	0	0	0	0	0	0	0	0	0	0	0	0	0	0	0	0	0	0	0	0	0	0	0	0	0	0	0	0	0	0	0	0	0	0	1
fr5373	RPPA05671	0.183307	0.0713635	0.0537744	1	ELF1	0	0	0	0	0	1	1	0	0	0	0	0	0	0	0	0	1	0	0	0	0	0	0	0	0	0	0	0	1	0	0	0	0	0	0	0	0	0	0	0
fr5380	orf_4126	0.779731	0.487128	2.92e-06	7.81e-05	MMS21	0	0	0	0	0	1	0	0	0	0	0	0	0	0	0	1	0	0	0	0	0	0	0	0	0	0	0	0	0	0	0	0	0	0	0	0	0	0	0	0
fr5381	orf_5721	0.194484	-0.396747	0.925585	0.00312662	FMP41	0	0	0	0	0	0	0	0	0	0	0	0	0	0	0	0	0	0	0	0	0	0	0	0	0	1	0	0	0	0	0	0	0	0	0	0	0	0	0	0
fr5390	RPPA05578	0.85364	1.01834	4.45e-06	5.75e-07	MSS116	0	0	0	0	0	0	0	0	0	0	0	0	0	0	0	0	0	0	0	0	0	0	0	0	0	0	0	0	1	0	0	0	0	0	0	0	0	0	0	0
fr5394	RPPA07380	-0.44374	0.92491	0.00032	2.02e-06	RPA49	0	0	0	0	0	0	1	0	0	0	0	0	0	0	0	0	1	0	0	0	0	0	0	0	0	0	1	0	1	0	0	0	0	0	0	1	0	0	0	0
fr5395	RPPA11484	-0.0676048	-0.0607237	1	1	CDC1	0	0	0	0	0	1	0	0	0	0	0	0	0	0	0	1	1	0	1	0	0	0	0	0	0	0	0	0	0	0	1	0	0	0	0	0	0	0	0	0
fr5401	RPPA09672	-0.116869	-0.747807	1	7.96e-06	YNL115C	0	0	0	0	0	0	0	0	0	0	0	0	0	0	0	0	0	0	0	0	0	0	0	0	0	1	0	0	0	0	0	0	0	0	0	0	0	0	0	0
fr5402	RPPA11295	-0.441166	-0.725506	0.00104507	2.81e-06	VTI1	0	0	0	0	0	0	0	0	0	0	0	0	0	0	1	0	0	0	0	0	0	0	0	0	0	0	0	1	0	1	0	0	0	0	0	0	0	0	0	0
fr5404	RPPA04534	0.380041	-1.23328	0.000387276	1.93e-07	HSP150	0	0	0	0	0	0	0	0	0	0	0	0	0	0	0	0	0	0	0	1	0	0	0	0	0	0	0	0	0	0	0	0	0	0	0	0	0	0	0	0
fr5406	RPPA11516	-0.647129	-0.610524	8.71e-05	1.16e-05	CAT5	0	0	0	0	0	0	0	0	0	0	0	0	0	0	0	0	0	0	0	0	0	0	0	0	0	0	0	0	0	0	0	0	0	0	0	0	0	0	1	0
fr5408	RPPA12078	-0.115986	-0.00316488	0.529823	1	ERG25	0	0	0	0	0	0	0	0	0	0	0	1	0	0	0	0	0	0	0	0	0	0	0	0	0	0	0	0	0	0	0	0	0	0	0	0	0	0	0	0
fr5411	RPPA08677	0.198701	-0.29375	0.0292248	0.00400675	SSN3	0	0	0	0	0	1	1	0	0	1	0	0	0	0	0	0	1	0	0	0	1	0	0	1	0	0	0	0	1	0	0	0	0	0	0	0	0	0	0	0
fr5416	orf_26085	1.06037	-0.307835	2.57e-06	0.0155989	PLM2	0	0	0	0	0	0	1	0	0	0	0	0	0	0	0	0	0	0	0	0	1	0	0	0	0	0	0	0	1	0	0	0	0	0	0	0	0	0	0	0
fr5422	orf_6267	-0.109727	0.479941	1	2.9e-05	YNL022C	0	0	0	0	0	0	0	0	0	0	0	0	0	0	0	0	1	0	0	0	0	0	0	0	0	0	0	0	0	0	0	0	0	0	0	1	0	0	0	0
fr5424	RPPA07262	0.391836	0.809841	0.00122632	6.23e-06	MRPL3	0	0	0	0	0	0	0	1	0	0	0	0	0	0	0	0	0	0	0	0	0	0	0	0	0	0	0	0	0	0	0	0	0	0	0	0	0	0	0	0
fr5425	RPPA08249	-0.0677549	0.510266	1	3.41e-05	EMP46	0	0	0	0	0	0	0	0	0	0	0	0	0	0	1	0	0	0	0	0	0	0	0	0	0	0	0	0	0	1	0	0	0	0	0	0	0	0	0	0
fr5426	RPPA05331	-0.130116	-0.273723	1	0.10304	TUP1	0	0	0	0	0	1	1	0	0	0	0	0	0	0	0	0	1	0	0	0	0	0	0	0	0	0	0	0	0	0	0	0	0	0	0	0	0	0	0	0
fr5432	RPPA11202	0.671355	1.16468	2.69e-05	1.18e-07	YGR127W	0	0	0	0	0	0	0	0	0	0	0	0	0	0	0	0	0	0	0	0	0	0	0	0	0	1	0	0	0	0	0	0	0	0	0	0	0	0	0	0
fr5433	RPPA11587	0.0133705	-0.214725	1	0.0183007	VPS16	0	0	0	0	0	0	0	0	0	0	0	0	0	0	1	0	1	0	0	0	0	0	0	0	0	0	0	1	0	1	0	0	0	0	0	0	0	0	0	0
fr5436	RPPA04335	-0.286337	0.133838	0.0089912	1	RPS8B	0	0	0	0	0	0	0	1	0	0	0	0	0	0	0	0	0	0	0	0	0	0	0	0	0	0	0	0	0	0	0	0	0	0	0	0	0	0	0	0
fr5437	RPPA08609	-0.0499305	-0.972676	1	9.8e-08	YNL010W	0	0	0	0	0	0	0	0	0	0	0	0	0	0	0	0	0	0	0	0	0	0	0	0	0	1	0	0	0	0	0	0	0	0	0	0	0	0	0	0
fr5441	RPPA08125	-1.63769	-2.63802	1.54e-08	3.58e-11	TMA29	0	0	0	0	0	0	0	0	0	0	0	0	0	0	0	0	0	0	0	0	0	0	0	0	0	0	0	0	0	0	0	0	0	0	0	0	0	0	0	1
fr5444	RPPA11893	0.0612625	0.485532	1	0.000110924	YTB1	0	0	0	0	0	0	0	0	0	0	0	0	0	0	1	0	0	0	0	0	0	0	0	0	0	0	0	0	0	0	0	0	0	0	0	0	0	0	0	0
fr5446	RPPA07201	0.139179	-0.731206	1	3.03e-05	YDL206W	0	0	0	0	0	0	0	0	0	0	0	0	0	0	0	0	0	0	0	0	0	0	0	0	0	1	0	0	0	0	0	0	0	0	0	0	0	0	0	0
fr545	RPPA11795	0.286043	0.348827	0.0374164	0.00168048	NIC96	0	0	0	0	0	0	0	0	0	0	0	0	0	0	1	0	1	1	0	0	0	0	0	0	0	0	0	0	0	0	0	0	0	0	0	0	0	0	0	0
fr5459	RPPA06216	0.240338	-0.542646	0.0187075	0.00206512	YFL042C	0	0	0	0	0	0	0	0	0	0	0	0	0	0	0	0	0	0	0	0	0	0	0	0	0	1	0	0	0	0	0	0	0	0	0	0	0	0	0	0
fr5462	orf_20825	0.0734344	-0.0573242	1	1	YKL091C	0	0	0	0	0	0	0	0	0	0	0	0	0	0	0	0	0	0	0	0	0	0	0	0	0	1	0	0	0	0	0	0	0	0	0	0	0	0	0	0
fr5467	RPPA08184	0.158576	0.483315	0.11421	2.82e-05	MET12	0	0	0	0	0	0	0	0	0	0	1	0	0	0	0	0	0	0	0	0	0	0	0	0	0	0	0	0	0	0	0	0	0	0	0	0	0	0	0	0
fr5468	RPPA07634	0.00526924	-0.333852	1	0.0018265	RSP5	0	0	0	0	0	1	1	0	0	1	0	1	0	0	1	0	1	0	0	0	0	0	0	0	0	0	0	1	0	1	0	0	0	0	0	0	0	0	0	0
fr5472	RPPA05326	0.851807	-0.149548	1.69e-06	0.0948938	MSN2	0	0	0	0	0	0	1	0	0	0	0	0	0	0	0	1	0	0	0	0	0	0	0	0	0	0	0	0	1	0	0	0	0	0	1	0	0	0	0	0
fr5475	RPPA09577	-0.243101	0.221099	0.0274723	0.142725	YGR251W	0	0	0	0	0	0	0	0	0	0	0	0	0	0	0	0	1	0	0	0	0	0	0	0	0	0	0	0	1	0	0	0	0	0	0	1	0	0	0	0
fr5493	orf_20551	0.383812	1.09695	0.00413048	1.14e-05	DFR1	0	0	0	0	0	0	0	0	0	0	0	0	1	0	0	0	0	0	0	0	0	0	0	0	0	0	0	0	0	0	0	0	0	0	0	0	0	1	1	0
fr5498	RPPA09900	-0.105201	0.0700802	1	1	SRP68	0	0	0	0	0	0	0	0	0	0	0	0	0	0	1	0	0	0	0	0	0	0	0	0	0	0	0	0	0	0	0	0	0	0	0	0	0	0	0	0
fr5499	RPPA11689	-0.428804	-0.100062	0.000286946	1	DAM1	0	0	0	0	0	0	0	0	0	0	0	0	0	0	0	0	1	0	1	0	1	0	0	0	0	0	0	0	0	0	0	0	0	0	0	0	0	0	0	0
fr5502	orf_21705	-0.894488	-0.74178	1.18e-06	6.47e-07	RKR1	0	0	0	0	0	1	1	0	0	1	0	0	0	0	0	0	1	0	0	0	0	0	0	0	0	0	0	0	1	0	0	0	0	0	0	0	0	0	0	0
fr5507	RPPA08973	-0.576029	-0.907735	0.000198081	1.88e-07	ATG16	0	0	0	0	0	0	0	0	0	0	0	0	0	0	0	0	0	0	0	0	0	0	0	0	0	0	0	0	0	0	0	0	0	0	0	0	0	0	0	1
fr5508	RPPA09233	0.248298	0.51644	0.0106703	3.05e-05	CWP1	0	0	0	0	0	0	0	0	0	0	0	0	0	0	0	0	0	0	0	1	0	0	0	0	0	0	0	0	0	0	0	0	0	0	0	0	0	0	0	0
fr551	RPPA05196	-0.402116	1.59498	0.00108508	1.26e-07	RPF2	0	0	0	0	0	0	0	0	0	0	0	0	0	0	0	0	1	0	0	0	0	0	0	0	0	0	0	0	1	0	0	0	0	0	0	1	0	0	0	0
fr5514	RPPA11007	-0.783822	0.379317	7.4e-06	0.000118035	HHF2	0	0	0	0	0	1	0	0	0	0	0	0	0	0	0	0	1	0	0	0	0	0	0	0	0	0	0	0	0	0	0	0	0	0	0	0	0	0	0	0
fr5518	RPPA10023	0.285721	0.158198	0.0150788	1	RNH202	0	0	0	0	0	1	0	0	0	0	0	0	0	0	0	0	0	0	0	0	0	0	0	0	0	0	0	0	0	0	0	0	0	0	0	0	0	0	0	0
fr5524	RPPA04866	0.154296	-0.453657	0.264558	7.62e-05	CFD1	0	0	0	0	0	0	0	0	0	0	0	0	0	0	0	0	0	0	0	0	0	0	0	0	0	0	0	0	0	0	0	0	0	0	0	0	0	0	1	0
fr5537	RPPA06164	-0.0307566	-0.0180167	1	1	NMA111	0	0	0	0	0	0	0	0	0	0	0	1	0	0	0	0	0	0	0	0	0	0	0	0	0	0	0	0	0	0	0	0	0	0	0	0	0	0	0	0
fr5542	RPPA05219	-1.05873	-0.542188	0.000476547	3.24e-05	POX1	0	0	0	0	0	0	0	0	0	0	0	1	0	0	0	0	0	0	0	0	0	0	0	0	0	0	0	0	0	0	0	0	0	0	0	0	0	0	0	0
fr5547	RPPA09211	-0.0543173	-0.0279099	1	1	DUR1,2	0	0	0	0	0	0	0	0	0	0	0	0	0	0	0	0	0	0	0	0	0	0	0	0	0	0	0	0	0	0	0	0	0	0	0	0	0	1	0	0
fr555	RPPA06939	2.06297	3.21941	5.78e-09	2.91e-09	KAR2	1	0	0	0	0	0	0	0	0	0	0	0	0	0	1	1	1	1	0	0	0	0	0	0	0	0	0	0	0	0	0	1	0	0	1	0	0	0	0	0
fr5550	orf_16090	0.0288187	-0.379717	1	0.000250226	TOR1	0	0	0	0	0	0	0	0	0	0	0	0	0	0	0	0	1	0	0	1	1	0	0	1	1	0	1	0	0	0	0	0	0	0	0	1	0	0	0	0
fr5552	orf_13297	0.586778	1.2425	6.25e-05	1e-08	URA2	0	0	0	0	0	0	0	0	0	0	1	0	1	0	0	0	0	0	0	0	0	0	0	0	0	0	0	0	0	0	0	0	0	0	0	0	0	1	0	0
fr5554	RPPA08489	0.219449	-0.852496	0.0766169	2.09e-06	NIT3	0	0	0	0	0	0	0	0	0	0	0	0	0	0	0	0	0	0	0	0	0	0	0	0	0	1	0	0	0	0	0	0	0	0	0	0	0	0	0	0
fr5556	RPPA06026	-1.92914	-1.77185	9.08e-09	1.11e-09	YBL055C	0	0	0	0	0	1	0	0	0	0	0	0	0	0	0	1	1	1	0	0	0	0	0	0	1	0	0	0	0	0	0	0	0	0	1	0	0	0	0	0
fr5557	RPPA08317	-0.487332	0.443513	0.000215953	7.6e-05	TIF34	0	0	0	0	0	0	0	1	0	0	0	0	0	0	0	0	0	0	0	0	0	0	0	0	0	0	0	0	0	0	0	0	0	0	0	0	0	0	0	0
fr5559	RPPA07648	-0.655544	-0.871247	1.36e-05	6.11e-07	YKL162C	0	0	0	0	0	0	0	0	0	0	0	0	0	0	0	0	0	0	0	0	0	0	0	0	0	1	0	0	0	0	0	0	0	0	0	0	0	0	0	0
fr5560	RPPA07389	0.273316	0.604087	0.0139148	3.86e-06	SPE1	0	0	0	0	0	0	0	0	0	0	1	0	0	0	0	0	0	0	0	0	0	0	0	0	0	0	0	0	0	0	0	0	0	0	0	0	0	0	1	0
fr5563	RPPA09484	0.190685	-0.272119	0.024011	0.00204111	VPS68	0	0	0	0	0	0	0	0	0	0	0	0	0	0	1	0	0	0	0	0	0	0	0	0	0	0	0	0	0	0	0	0	0	0	0	0	0	0	0	0
fr5566	RPPA10945	-0.0642519	-0.516801	1	2.66e-05	YGR031W	0	0	0	0	0	0	0	0	0	0	0	0	0	0	0	0	0	0	0	0	0	0	0	0	0	1	0	0	0	0	0	0	0	0	0	0	0	0	0	0
fr5569	RPPA07522	-0.1113	-0.199839	1	0.0441271	LAS17	0	1	0	0	0	0	0	0	0	0	0	0	0	0	1	1	1	0	1	0	0	1	0	0	0	0	1	1	0	1	0	0	0	0	0	0	0	0	0	0
fr557	RPPA07453	-0.00986884	-0.304524	1	0.00294149	VPS21	0	0	0	0	0	0	0	0	0	0	0	0	0	0	1	0	0	0	0	0	0	0	0	0	0	0	0	1	0	1	0	0	0	0	0	0	0	0	0	0
fr5581	RPPA04164	-0.585799	-0.115269	1.78e-05	1	PFK1	0	0	1	0	0	0	0	0	0	0	0	0	0	0	0	0	0	0	0	0	0	0	0	0	0	0	0	0	0	0	0	0	0	0	0	0	0	0	0	0
fr5585	RPPA07781	-0.48596	-0.620233	0.000139273	5.17e-06	CYB2	0	0	0	1	1	0	0	0	0	0	0	0	0	0	0	0	0	0	0	0	0	0	0	0	0	0	0	0	0	0	0	0	0	0	0	0	0	0	0	0
fr5587	RPPA07020	-2.40764	-0.187227	1.05e-08	0.0348028	ERJ5	0	0	0	0	0	1	0	0	1	0	0	0	0	0	0	0	1	0	0	0	0	0	0	0	0	0	0	0	0	0	0	0	0	0	0	0	0	0	0	0
fr559	RPPA06617	-0.291411	-0.0643032	0.0184397	1	MCD1	0	0	0	0	0	0	0	0	0	0	0	0	0	0	0	0	1	0	0	0	1	0	0	0	0	0	0	0	0	0	0	0	0	0	0	0	0	0	0	0
fr5597	RPPA08967	1.06191	0.54141	1.42e-07	2.14e-05	SEC28	0	0	0	0	0	0	0	0	0	0	0	0	0	0	1	0	1	0	0	0	0	0	0	0	0	0	0	1	0	1	0	0	0	0	0	0	0	0	0	0
fr5601	orf_18149	0.0716939	0.525549	1	1.75e-05	IMP4	0	0	0	0	0	0	0	0	0	0	0	0	0	0	0	0	1	0	0	0	0	0	0	0	0	0	0	0	1	0	0	0	0	0	0	1	0	0	0	0
fr5602	RPPA08090	-0.455659	-0.406794	0.000586249	0.0745432	ATG7	0	0	0	0	0	0	0	0	0	1	0	0	0	0	1	0	0	0	0	0	0	0	0	0	0	0	0	0	0	0	0	0	0	0	0	0	0	0	0	0
fr5615	RPPA07616	-0.0300777	0.999953	1	1.07e-07	HMT1	0	0	0	0	0	0	0	0	0	1	0	0	0	0	1	0	1	0	0	0	0	0	0	0	0	0	0	0	0	0	0	0	0	0	0	1	0	0	0	0
fr5622	RPPA08141	-0.83475	-0.0703413	7.06e-06	1	SUN4	0	0	0	0	0	0	0	0	0	0	0	0	0	0	0	0	1	0	0	0	0	0	0	0	0	0	0	0	0	0	0	0	0	0	0	0	0	0	0	0
fr5623	orf_14243	-0.696648	-0.461411	5.35e-05	0.00569018	GLK1	0	0	1	0	0	0	0	0	0	0	0	0	0	0	1	0	0	0	0	0	0	0	0	0	0	0	0	0	0	0	0	0	0	0	0	0	0	0	0	0
fr5625	RPPA08084	-0.51978	-0.732021	7.22e-05	6.01e-06	RIB1	0	0	0	0	0	0	0	0	0	0	0	0	0	1	0	0	0	0	0	0	0	0	0	0	0	0	0	0	0	0	0	0	0	0	1	0	0	0	0	0
fr5641	RPPA04215	-0.156411	0.260402	1	0.0148003	RPS7B	0	0	0	0	0	0	0	1	0	0	0	0	0	0	0	0	0	0	0	0	0	0	0	0	0	0	0	0	0	0	0	0	0	0	0	0	0	0	0	0
fr5644	RPPA11562	0.370117	-0.518588	0.00143175	2.4e-05	MIM1	0	0	0	0	0	0	0	0	0	0	0	0	0	0	1	0	1	0	0	0	0	0	0	0	0	0	0	0	0	0	0	0	0	0	0	0	0	0	0	0
fr5648	RPPA07775	0.736903	0.13703	2.13e-06	0.158717	ABC1	0	0	0	1	0	0	0	0	0	0	0	0	0	0	0	0	0	0	0	0	0	0	0	0	0	0	0	0	0	0	0	0	0	0	0	0	1	0	1	0
fr5649	RPPA07559	-0.289165	-0.461613	0.00433316	6.3e-05	SWI6	0	0	0	0	0	0	1	0	0	0	0	0	0	0	0	0	0	0	0	0	1	0	0	1	0	0	0	0	1	0	0	0	0	0	0	0	0	0	0	0
fr5655	RPPA09838	1.23625	1.00546	3.08e-07	3.07e-07	RGD1	0	0	0	0	0	0	0	0	0	0	0	0	0	0	0	1	0	0	0	0	0	0	0	0	1	0	0	0	0	0	0	0	0	0	1	0	0	0	0	0
fr5658	RPPA06369	0.151757	1.20461	0.433341	1.14e-07	KRR1	0	0	0	0	0	0	0	0	0	0	0	0	0	0	0	0	1	0	0	0	0	0	0	0	0	0	0	0	1	0	0	0	0	0	0	1	0	0	0	0
fr5662	RPPA10866	0.0345498	-0.951061	1	3.76e-07	IAH1	0	0	0	0	0	0	0	0	0	0	0	0	0	0	0	0	0	0	0	0	0	0	0	0	0	0	0	0	0	0	0	0	0	0	0	0	0	0	0	1
fr5663	RPPA06061	0.579147	-0.034829	7.74e-05	1	YNL181W	0	0	0	0	0	0	0	0	0	0	0	0	0	0	0	0	0	0	0	0	0	0	0	0	0	1	0	0	0	0	0	0	0	0	0	0	0	0	0	0
fr5664	RPPA10410	0.464648	-0.187117	8.23e-05	0.0757144	PRE3	0	0	0	0	0	0	0	0	0	0	0	0	0	0	0	1	0	0	0	0	0	0	0	0	0	0	0	0	0	0	0	1	1	0	0	0	0	0	0	0
fr5665	RPPA07220	-0.153089	1.03937	0.219269	8.82e-08	YEF3	0	0	0	0	0	0	0	1	0	0	0	0	0	0	0	0	1	0	0	0	0	0	0	0	0	0	0	0	0	0	0	0	0	0	0	1	0	0	0	0
fr5666	RPPA04735	-1.19269	-2.16373	7.49e-08	2.54e-10	PHO84	0	0	0	0	0	0	0	0	0	0	0	0	0	0	1	0	0	0	0	0	0	0	0	0	0	0	0	0	0	0	0	0	0	0	0	0	0	0	0	0
fr5667	RPPA08089	0.0258469	-0.409409	1	0.000121438	SWI3	0	0	0	0	0	1	0	0	0	0	0	0	0	0	0	0	1	0	0	0	0	0	0	0	0	0	0	0	0	0	0	0	0	0	0	0	0	0	0	0
fr5668	RPPA06077	-0.164436	-0.649996	0.0823989	8.34e-06	PRE1	0	0	0	0	0	0	0	0	0	0	0	0	0	0	0	1	0	0	0	0	0	0	0	0	0	0	0	0	0	0	0	1	1	0	0	0	0	0	0	0
fr5670	RPPA04820	-0.099697	-0.232783	1	0.0194218	NBP35	0	0	0	0	0	0	0	0	0	0	0	0	0	0	0	0	0	0	0	0	0	0	0	0	0	0	0	0	0	0	0	0	0	0	0	0	0	0	1	0
fr5671	RPPA11091	-0.0782983	-0.326965	1	0.0136644	ILM1	0	0	0	0	0	0	0	0	0	0	0	0	0	0	0	0	1	0	0	0	0	0	0	0	0	0	0	0	0	0	0	0	0	0	0	0	0	0	0	0
fr5682	RPPA05560	0.491341	0.541942	8.47e-05	3.07e-05	GET1	0	0	0	0	0	0	0	0	0	0	0	0	0	0	1	1	1	0	0	0	0	0	0	0	0	0	0	0	0	1	1	0	0	0	1	0	0	0	0	0
fr5684	RPPA07770	-1.23326	-0.635583	3.06e-07	1.44e-05	CDC5	0	0	0	0	0	1	0	0	0	1	0	0	0	0	0	0	0	0	0	0	0	0	0	0	0	0	0	0	0	0	0	0	0	0	0	0	0	0	0	0
fr5690	RPPA04526	0.253805	0.0557101	0.0080731	1	CLN1	0	0	0	0	0	0	0	0	0	0	0	0	0	0	0	0	0	0	0	0	1	0	0	0	0	0	0	0	0	0	0	0	0	0	0	0	0	0	0	0
fr5693	RPPA08700	-0.320826	-0.964505	0.00314334	1.11e-06	VRP1	0	1	0	0	0	0	0	0	0	0	0	0	0	0	1	0	1	0	1	0	0	1	0	0	0	0	1	1	0	1	0	0	0	0	0	0	0	0	0	0
fr5694	orf_22837	0.609669	-0.274407	3.13e-05	0.00172607	MET2	0	0	0	0	0	0	0	0	0	0	1	0	0	0	0	0	0	0	0	0	0	0	0	0	0	0	0	0	0	0	0	0	0	0	0	0	0	0	0	0
fr5708	RPPA11286	-0.71911	0.21768	3.51e-05	0.0173571	SAL1	0	0	0	0	0	0	0	0	0	0	0	0	0	0	1	0	0	0	0	0	0	0	0	0	0	0	0	0	0	0	0	0	0	0	0	0	0	0	0	0
fr5709	RPPA11863	0.189416	-0.706195	0.244351	7.08e-05	PLC1	0	0	0	0	0	0	0	0	0	0	0	0	0	0	0	0	1	0	0	0	0	0	1	0	1	0	1	1	0	0	0	0	0	0	0	0	0	0	0	0
fr5710	RPPA11618	1.28081	1.67416	6.12e-08	1.44e-09	OST2	0	0	0	0	0	0	0	0	0	1	0	0	0	0	0	0	0	0	0	0	0	0	0	0	0	0	0	0	0	0	0	0	0	0	0	0	0	0	0	0
fr5728	RPPA11643	-0.0536994	-1.46501	1	1.98e-08	YPL088W	0	0	0	0	0	0	0	0	0	0	0	0	0	0	0	0	0	0	0	0	0	0	0	0	0	0	0	0	0	0	0	0	0	0	0	0	0	0	0	1
fr5733	RPPA07944	0.654169	0.865525	2e-05	9.44e-06	SHQ1	0	0	0	0	0	0	0	0	0	0	0	0	0	0	0	0	0	0	0	0	0	0	0	0	0	0	0	0	1	0	0	0	0	0	0	0	0	0	0	0
fr5738	RPPA05643	-0.2312	-0.300389	0.0468304	0.000616856	RPN3	0	0	0	0	0	0	0	0	0	0	0	0	0	0	0	0	0	0	0	0	0	0	0	0	0	0	0	0	0	0	0	1	0	0	0	0	0	0	0	0
fr5746	RPPA05300	-0.231492	-0.0323003	0.494568	1	TEM1	0	0	0	0	0	0	0	0	0	0	0	0	0	0	0	0	0	0	0	0	1	0	0	0	0	0	0	0	0	0	0	0	0	0	0	0	0	0	0	0
fr5749	orf_24699	-0.536906	-0.18331	5.26e-05	0.132477	ADE3	0	0	0	0	0	0	0	0	0	0	0	0	1	0	0	0	0	0	0	0	0	0	0	0	0	0	0	0	0	0	0	0	0	0	0	0	0	1	1	0
fr5750	RPPA10318	-0.517132	-0.338242	9.5e-05	0.00193006	ATP16	0	0	0	1	0	0	0	0	0	0	0	0	0	0	1	0	0	0	0	0	0	0	0	0	0	0	0	0	0	0	0	0	0	0	0	0	0	0	1	0
fr5754	RPPA10028	-1.26167	0.979419	5.98e-07	2.08e-07	RLI1	0	0	0	0	0	0	0	1	0	0	0	0	0	0	1	0	1	0	0	0	0	0	0	0	0	0	0	0	0	0	0	0	0	0	0	1	0	0	0	0
fr5755	RPPA07276	0.297718	-0.836819	0.00296159	4.48e-07	ATG26	0	0	0	0	0	0	0	0	0	0	0	1	0	0	0	0	0	0	0	0	0	0	0	0	0	0	0	0	0	0	0	0	0	0	0	0	0	0	0	0
fr5764	orf_18779	-0.363948	-0.592292	0.00570797	0.00108593	MHT1	0	0	0	0	0	0	0	0	0	0	1	0	0	0	0	0	0	0	0	0	0	0	0	0	0	0	0	0	0	0	0	0	0	0	0	0	0	0	0	0
fr5765	RPPA07729	-0.182356	-0.80992	0.258515	3.09e-07	ARO8	0	0	0	0	0	0	0	0	0	0	1	0	1	0	0	0	0	0	0	0	0	0	0	0	0	0	0	0	0	0	0	0	0	0	0	0	0	0	0	0
fr5773	RPPA06530	0.105051	-1.25152	1	7.91e-08	YDR541C	0	0	0	0	0	0	0	0	0	0	0	0	0	0	0	0	0	0	0	0	0	0	0	0	0	1	0	0	0	0	0	0	0	0	0	0	0	0	0	0
fr578	RPPA08255	0.404538	0.507842	0.000424455	2.16e-05	HEM12	0	0	0	0	0	0	0	0	0	0	0	0	0	0	0	0	0	0	0	0	0	0	0	0	0	0	0	0	0	0	0	0	0	0	0	0	0	1	1	0
fr5782	RPPA07885	1.17308	2.178	2.48e-07	7.6e-10	LHS1	0	0	0	0	0	0	0	0	0	0	0	0	0	0	1	1	0	0	0	0	0	0	0	0	0	0	0	0	0	0	0	0	0	0	1	0	0	0	0	0
fr5785	RPPA04891	-0.0623431	-0.217827	1	0.663893	SWR1	0	0	0	0	0	1	0	0	0	0	0	0	0	0	0	0	1	0	0	0	0	0	0	0	0	0	0	0	0	0	0	0	0	0	0	0	0	0	0	0
fr5794	RPPA07227	0.0580416	0.0296095	1	1	GLO3	0	0	0	0	0	0	0	0	0	0	0	0	0	0	1	0	1	0	1	0	0	0	0	0	0	0	0	1	0	1	0	0	0	0	0	0	0	0	0	0
fr5796	RPPA05633	-3.88166	-1.62084	1.41e-08	5.79e-09	LEU1	0	0	0	0	0	0	0	0	0	0	1	0	0	0	0	0	0	0	0	0	0	0	0	0	0	0	0	0	0	0	0	0	0	0	0	0	0	0	0	0
[truncated: 1,954 more rows]
