# Supplementary material for: Novel insights into the unfolded protein response using Pichia pastoris specific DNA microarrays
Source: BMC Genomics. 2008 Aug 19;9:390. doi: 10.1186/1471-2164-9-390 (PMC2533675; doi:10.1186/1471-2164-9-390)
Supplement: Additional File 4 — Fisher's exact test of the up/down regulated gene groups upon DTT treatment and HAC1 overexpression. Fisher's exact test was applied to test significance of the up- and downregulated gene groups displayed in figure 4. padj values are given for each GO group. Legend of headers: group – Gene Ontology term; Description – Gene Ontology description; odds.ratio – measure of independence between variables; adj.p – Holm adjusted p-value; HAC1 up/down – up/down regulated in HAC1 overexpression experiment; DTT up/down – up/down regulated in DTT experiment. The first work sheet represents results using only a p-value cut-off p > 0.05, the second work sheet represents results using a p-value cut-off p > 0.05 and a fold change cut-off FC > 1.5. [file 1471-2164-9-390-S4.xls]

## Sheet: FisherTest cut_off p0_05
Fisher' exact test with cut-off 0.05 p-value		Hac 1 up		Hac1 down		DTT up		DTT down
group	Description	odds.ratio	adj.p Hac1up	odds.ratio	adj.p Hac1down	odds.ratio	adj.p DTTup	odds.ratio	adj.p DTTdown
GO:0000746	conjugation	2.2678	0.00277365	2.3029	0.00228317	6.19784	2.29017e-11	1.46023	0.189248
GO:0000910	cytokinesis	2.24755	0.00251584	2.53051	0.000227048	3.7059	3.12029e-06	3.21188	4.47304e-06
GO:0005975	carbohydrate metabolism	1.27999	0.24932	6.68814	2.3734e-28	5.07539	8.8614e-16	3.50047	1.17981e-11
GO:0006091	energy and precursors	1.87168	0.00580376	4.75948	2.71189e-15	5.16062	3.58678e-13	4.55836	6.58989e-14
GO:0006118	electron transport	0.987385	1	7.17398	1.71382e-05	1.06755	0.712623	36.9865	4.38366e-13
GO:0006259	DNA metabolism	1.85934	4.14945e-07	4.64628	9.23893e-46	2.64303	2.88154e-12	3.52523	2.02662e-28
GO:0006350	transcription	2.37449	1.29027e-11	3.24799	8.05551e-23	2.45168	4.14772e-09	3.65286	2.64425e-26
GO:0006412	translation	13.5535	1.65385e-83	0.480659	0.000329764	5.66852	6.42689e-28	4.01009	2.32251e-22
GO:0006457	protein folding	8.85262	1.21526e-16	0.740064	0.497416	5.86214	2.81317e-09	1.36287	0.369415
GO:0006464	protein modification	2.55431	6.00123e-14	3.56337	3.40671e-27	4.22892	5.13201e-25	2.69859	1.9452e-15
GO:0006519	amino acid metablism	1.88623	0.000771231	8.14894	4.603e-39	3.28936	4.3181e-09	8.74842	1.04126e-40
GO:0006629	lipid metabolism	1.80643	0.00105906	4.58578	1.85527e-22	3.4856	5.76018e-11	3.76624	4.07584e-16
GO:0006725	aromatic compounds	2.58834	0.00231483	4.17963	3.30953e-07	0.920533	1	7.70032	1.17148e-13
GO:0006766	vitamin metabolism	0.61972	0.364473	15.3666	2.90841e-24	1.48538	0.268716	7.39617	1.03766e-13
GO:0006810	transport	3.24218	1.35596e-31	5.15331	4.56417e-66	8.65261	2.18816e-75	3.20284	8.10497e-31
GO:0006950	stress response	1.49345	0.00468576	6.92323	2.01127e-60	4.53999	9.51299e-26	2.93179	8.36692e-17
GO:0006996	organelle biogenesis	10.0008	2.28725e-127	3.38212	5.84694e-41	6.05887	1.85236e-55	5.59513	2.9354e-74
GO:0006997	nuclear biogenesis	3.11597	0.000559586	1.08751	0.840467	2.43678	0.0334044	1.84507	0.0902508
GO:0007010	cytoskeleton biogenesis	1.00083	1	4.35183	4.94036e-18	3.42787	2.42193e-09	3.24812	5.12659e-11
GO:0007047	cell wall biogenesis	1.70359	0.0163463	4.77139	2.80096e-16	5.64043	1.17407e-15	2.52118	1.11747e-05
GO:0007049	cell cycle	1.68853	0.000695564	3.39041	1.68335e-19	2.87048	2.72627e-10	3.49377	1.84118e-19
GO:0007114	cell budding	1.49309	0.172666	3.02169	3.96432e-05	7.24455	1.47625e-12	1.64948	0.118123
GO:0007124	pseudohyphal growth	1.03727	0.836527	4.38881	2.50497e-06	2.78933	0.00757382	2.85398	0.00227292
GO:0007126	meiosis	1.7847	0.0383396	3.63221	1.06007e-07	2.29019	0.00966519	2.20514	0.00367793
GO:0007165	signal transduction	1.37646	0.135751	5.68892	6.59058e-24	3.92224	5.78137e-11	2.35589	9.38302e-06
GO:0008150	unknown	2.05679	9.13677e-10	6.17711	6.20705e-68	5.53899	1.70408e-41	3.88391	1.21973e-34
GO:0009653	structure morphogenesis	1.69267	0.00396759	3.97614	4.63767e-18	3.36632	3.36775e-10	2.62093	2.30873e-08
GO:0016044	membrane biogenesis	1.48705	0.0550162	4.64099	4.12087e-19	7.45744	1.62738e-26	1.32806	0.175156
GO:0016070	RNA metabolism	8.56932	1.64029e-105	2.07754	5.51909e-13	2.63823	5.25452e-15	4.84885	1.46086e-56
GO:0016192	vesicular transport	2.11507	8.12173e-07	3.94902	1.28129e-23	6.06956	3.13147e-31	1.35107	0.0662123
GO:0019725	cellular homeostasis	1.83463	0.0148475	3.8344	7.20434e-10	4.68379	4.8526e-10	2.54081	8.04078e-05
GO:0030163	protein catabolism	1.33713	0.214868	6.91291	8.30012e-26	3.1515	7.43428e-07	1.9547	0.00176259
GO:0030435	sporulation	2.2678	0.00277365	3.91279	4.77841e-08	4.84775	2.26382e-08	2.29203	0.00259327
GO:0032196	transposition	1.69493	0.626471	2.65508	0.160029	5.09984	0.040039	1.71248	0.625337
GO:0042221	chemical stimulus	1.98747	1.77873e-05	4.87917	6.73153e-30	5.93953	1.00414e-28	3.31864	9.42415e-16
GO:0042254	ribosome biogenesis	34.5706	4.48693e-153	0.281172	1.33538e-08	1.48176	0.0446963	3.55928	1.98845e-19
GO:0045333	cellular respiration	3.57477	4.96461e-06	2.22403	0.00559595	8.79418	1.83669e-14	3.37299	1.52868e-05
GO:0046483	heterocycle metabolism	2.67057	0.000482391	3.47936	1.69748e-06	1.85421	0.0907204	7.09297	9.0955e-15
GO:0051186	cofactor metabolism	1.13869	0.538512	6.91291	8.30012e-26	2.48251	0.000183246	5.26056	2.64156e-18
Other	other	1.5021	0.0859329	6.16762	2.26111e-20	2.64483	0.000128414	4.42555	4.27376e-13

## Sheet: FisherTest cut_off p0_05 FC1_5
Fisher's exact test with cut-off 0.05 p-value and 1.5 fold change		Hac 1 up		Hac1 down		DTT up		DTT down
group	Description	odds.ratio	adj.p Hac1up	odds.ratio	adj.p Hac1down	odds.ratio	adj.p DTTup	odds.ratio	adj.p DTTdown
GO:0000746	conjugation	0.987205	1	0.696675	0.429613	2.09903	0.0239687	0.593627	0.248214
GO:0000910	cytokinesis	0.444202	0.0593184	0.621825	0.22871	0.365605	0.0831988	0.983634	1
GO:0005975	carbohydrate metabolism	0.561354	0.038009	1.64393	0.0142496	1.30983	0.319493	1.3533	0.164414
GO:0006091	energy and precursors	0.818135	0.601491	0.786558	0.45196	1.42591	0.199879	1.89195	0.00551316
GO:0006118	electron transport	0.295058	0.347128	1.24764	0.762548	0.505578	1	12.2366	5.76289e-08
GO:0006259	DNA metabolism	0.340614	1.88386e-10	0.744871	0.033564	0.454754	9.67638e-05	0.588517	0.000457737
GO:0006350	transcription	0.607809	0.0026386	0.634761	0.00384356	0.500097	0.00154795	0.744581	0.0664046
GO:0006412	translation	1.78561	0.000259349	0.146084	8.59169e-13	1.35023	0.127762	0.520491	0.00239941
GO:0006457	protein folding	2.49619	0.00192009	0.252751	0.00926994	2.85498	0.00148989	0.187199	0.00629623
GO:0006464	protein modification	0.861902	0.347746	0.677255	0.012146	0.99825	1	0.476147	1.66351e-05
GO:0006519	amino acid metablism	0.440388	0.00245494	3.38905	8.60254e-13	0.96996	1	3.98547	6.48918e-16
GO:0006629	lipid metabolism	0.51576	0.00794349	1.0432	0.845027	0.842202	0.617244	1.32388	0.152586
GO:0006725	aromatic compounds	0.654732	0.457301	1.78381	0.0721109	0.345963	0.168533	3.06471	0.000231194
GO:0006766	vitamin metabolism	0.292576	0.0280948	4.1036	2.57751e-07	0.328672	0.120388	3.5437	8.39535e-06
GO:0006810	transport	1.03772	0.73449	0.68441	0.0013011	1.18369	0.210647	0.923266	0.53221
GO:0006950	stress response	0.526586	0.000321713	1.2421	0.123591	1.04759	0.778809	0.688887	0.0318577
GO:0006996	organelle biogenesis	1.99421	6.9482e-13	0.467613	2.63226e-12	0.615859	0.000349873	0.514898	3.48417e-09
GO:0006997	nuclear biogenesis	0.548037	0.300811	0.232994	0.0255707	0.942435	1	0.553739	0.301406
GO:0007010	cytoskeleton biogenesis	0.240579	1.14934e-05	0.933998	0.831803	0.74713	0.414044	0.641604	0.0953052
GO:0007047	cell wall biogenesis	0.75314	0.377393	1.06138	0.808491	1.417	0.213082	0.58996	0.0989938
GO:0007049	cell cycle	0.454569	0.000134228	0.657496	0.0229636	0.532614	0.0126511	0.723516	0.0904473
GO:0007114	cell budding	0.354614	0.0377864	0.778271	0.620265	0.776776	0.831826	0.455709	0.0865751
GO:0007124	pseudohyphal growth	0.260785	0.0564845	1.25798	0.545874	0.688668	0.795939	0.874698	1
GO:0007126	meiosis	0.626802	0.268148	0.639021	0.227711	0.507839	0.242206	0.633373	0.267748
GO:0007165	signal transduction	0.509312	0.0160929	1.22348	0.322474	1.12422	0.671958	0.55925	0.0381518
GO:0008150	unknown	0.70122	0.0131431	1.45459	0.00168086	1.22165	0.199335	1.01196	0.947839
GO:0009653	structure morphogenesis	0.492786	0.00537223	0.990622	1	0.567487	0.0766184	0.678819	0.100386
GO:0016044	membrane biogenesis	0.288182	7.01015e-05	0.669992	0.128895	0.924703	0.890293	0.291215	0.000100312
GO:0016070	RNA metabolism	2.22801	1.4765e-14	0.397893	8.89185e-13	0.441302	1.03127e-06	0.644869	0.000454317
GO:0016192	vesicular transport	0.698331	0.0675151	0.573383	0.00429371	1.24412	0.283563	0.379382	1.53503e-05
GO:0019725	cellular homeostasis	0.630659	0.200625	0.829339	0.586696	2.5282	0.000706952	0.861474	0.775144
GO:0030163	protein catabolism	0.721175	0.266747	1.07113	0.722389	0.972321	1	0.513185	0.0339484
GO:0030435	sporulation	0.587479	0.249358	0.977326	1	1.01408	1	0.593627	0.248214
GO:0032196	transposition	0.740183	1	0	0.370514	1.26792	0.571534	0	0.374896
GO:0042221	chemical stimulus	0.769064	0.205831	1.27887	0.13937	2.42415	1.17471e-06	0.997475	1
GO:0042254	ribosome biogenesis	11.2237	3.26015e-76	0.0658825	3.36015e-18	0.227859	2.6004e-06	0.431123	7.05749e-05
GO:0045333	cellular respiration	1.34865	0.371645	0.252751	0.00926994	2.33994	0.0136654	1.65923	0.106146
GO:0046483	heterocycle metabolism	0.633616	0.310561	1.28465	0.414897	0.436084	0.208454	3.4965	2.73629e-06
GO:0051186	cofactor metabolism	0.263678	0.000177468	1.25086	0.340289	0.536827	0.126969	1.79375	0.00852173
Other	other	0.530456	0.0634117	2.24989	0.000187379	0.817441	0.744748	1.20431	0.428648
